# Supplementary material for: Genome-Wide Divergence and Linkage Disequilibrium Analyses for Capsicum baccatum Revealed by Genome-Anchored Single Nucleotide Polymorphisms
Source: Front Plant Sci. 2016 Nov 3;7:1646. doi: 10.3389/fpls.2016.01646 (PMC5093146; doi:10.3389/fpls.2016.01646)
Supplement: Table S1 — List of Capsicum annuum and C. baccatum pepper accessions used in the current study. [file Table1.XLSX]

## Sheet: Table S1
Capsicum baccatum
Accession Code	Name	Sub Vars	Origin	PI Number	Common name	Type
CB1	PI 159252 01 SD	pendulum	USA	PI 159252 01 SD		small
CB2	PI 439528 01 SD	baccatum	Brazil	PI 439528 01 SD		cultivar
CB3	Grif 9219 01 SD	pendulum	Costa Rica	Grif 9219 01 SD		cultivar
CB5	PI 640885 01 SD	pendulum	India	PI 640885 01 SD		cultivar
CB7	PI 215699 02 SD	baccatum	Peru	PI 215699 02 SD		crown
CB8	PI 238061 01 SD	baccatum	Bolivia	PI 238061 01 SD		cultivar
CB11	PI 215700 01 SD	pendulum	Peru	PI 215700 01 SD		cultivar
CB12	uba tuba (Christamas Bell)	pendulum	Brazil	PI 497974		cultivar
CB13	PI 281408 01 SD	pendulum	Peru	PI 281408 01 SD		cultivar
CB14	Aji limon	pendulum	Peru			cultivar
CB15	PI 370010 01 SD	pendulum	India	PI 370010 01 SD		cultivar
CB16	PI 543178 01 SD	pendulum	Bolivia	PI 543178 01 SD		cultivar
CB17	PI 497974 01 SD	pendulum	Brazil	PI 497974 01 SD		crown
CB18	PI 64312401	baccatum	Argentina	PI 64312401		crown
CB22	PI 431604 01 SD	baccatum	Ecuador	PI 431604 01 SD		cultivar
CB23	Hot Lemon	pendulum	Ecuador			cultivar
CB24	Aji Amarillo small	pendulum	Peru	PI 152217		cultivar
CB28	Aji cristal	pendulum	Chile	PI 281320		cultivar
CB29	Dr.green	pendulum	Taiwan			cultivar
CB30	pinquito de mono	pendulum	Unknown			cultivar
CB31	CGN16972	pendulum	Unknown		1GAA	cultivar
CB32	CGN16973	pendulum	Bolivia		SA 361	cultivar
CB33	CGN17015	pendulum	Peru		Amarillo	cultivar
CB34	CGN17025	pendulum	Unknown		No.1553	cultivar
CB35	CGN17042	pendulum	Unknown		No.1553	cultivar
CB37	CGN17241	pendulum	USA		AC 2200	cultivar
CB38	CGN19202	pendulum	Unknown		Cluster Rod	cultivar
CB39	CGN19233	pendulum	Peru		Pen 3.4	cultivar
CB40	CGN21467	baccatum	Brazil		AC1230	wild
CB41	CGN21470	pendulum	Unknown		Aji Blanco Christal	cultivar
CB42	CGN21479	pendulum	Peru		AC 1986	cultivar
CB43	CGN21512	pendulum	Bolivia	PI 260561		cultivar
CB44	CGN21513	pendulum	Bolivia	PI260580		cultivar
CB45	CGN21582	pendulum	Unknown		AC 2129	cultivar
CB46	CGN22096	pendulum	Unknown		I 5429	wild
CB47	CGN22141	pendulum	Unknown		omnicolor	cultivar
CB48	CGN22181	pendulum	Unknown		yellow bouquet	cultivar
CB49	CGN22185	pendulum	Unknown		No.4692	cultivar
CB50	CGN22786	pendulum	Unknown		SA 344	cultivar
CB51	CGN22834	baccatum	Brazil		RU 72-48	wild
CB52	CGN22858	pendulum	Brazil		RU 72-93	small
CB53	CGN22871	pendulum	Unknown		PM325	cultivar
CB54	CGN22872	pendulum	Unknown		PM593	cultivar
CB55	CGN23205	baccatum	Bolivia		SA326	wild
CB56	CGN23206	pendulum	Brazil		RU 72-51	crown
CB57	CGN23260	baccatum	Bolivia			wild
CB58	CGN23261	pendulum	Unknown		Dulce Nombres	cultivar
CB59	CGN23566	pendulum	Unknown		AC2060	cultivar
CB60	CGN23763	pendulum	Brazil		RU72-77	cultivar
CB61	Aji Benito Hot Peppers	pendulum	Bolivia			cultivar
CB63	Aji cito hot peppers	pendulum	Peru			cultivar
CB64	Aji colorado hot peppers	pendulum	Bolivia	PI 590506		cultivar
CB65	AJI Habanero Hot peppers	pendulum	Mexico			cultivar
CB70	Rainforest hot pepper (red)	pendulum	Brazil			cultivar
CB73	Aji omni color hot peopper	pendulum	Peru			cultivar
CB74	VI012269	pendulum	Peru	PI 152234		cultivar
CB75	VI012279	pendulum	Ecuador	PI 431604		cultivar
CB76	VI012422	pendulum	USA	PI 159235		cultivar
CB77	VI012462	baccatum	Denmark		CAP 213/76	wild
CB78	VI012478	pendulum	Peru		CAP 272/76	cultivar
CB80	VI012497	pendulum	Union of Soviet Socialist Republics		CAP 334/76	cultivar
CB81	VI012528	pendulum	USA		P 217/76	cultivar
CB83	VI012673	pendulum	United Kingdom		P 381/77	cultivar
CB84	VI012898	pendulum	France			cultivar
CB85	VI012904	pendulum	Spain			cultivar
CB86	VI012957	pendulum	Egypt		P 448/81	cultivar
CB87	VI012959	pendulum	Germany		P 455/81	cultivar
CB89	VI012984	pendulum	Peru		CAP 271/82	cultivar
CB91	VI013036	pendulum	Germany		P 268/81	cultivar
CB92	VI013258	baccatum	USA		CAP 214/78	wild
CB93	VI013259	baccatum	USA		CAP 215/78	wild
CB95	VI013261	pendulum	USA		CAP 221/78	cultivar
CB96	VI013262	pendulum	USA		CAP 222/78	cultivar
CB97	VI013286	baccatum	United Kingdom		P 498/78	wild
CB98	VI013290	pendulum	United Kingdom		P 504/78	cultivar
CB99	VI013345	pendulum	Netherlands		P 528/79	cultivar
CB100	VI013395	pendulum	Paraguay		P 476/80	cultivar
CB101	VI013419	pendulum	USA		CAP 219/81	cultivar
CB102	VI013425	pendulum	Argentina		CAP 269/81	cultivar
CB103	VI013462	pendulum	United Kingdom		P 254/81	cultivar
CB104	VI013477	pendulum	Netherlands		G 294	crown
CB105	VI013973	pendulum	El Salvador		CAP 343/78	cultivar
CB106	VI014229	pendulum	Unknown		7203	cultivar
CB107	VI014230	pendulum	Peru		7209	wild
CB108	VI014270	pendulum	Costa Rica		CATIE 7201-1-3-4	wild
CB109	VI014892	pendulum	Ecuador		PI 431604	cultivar
CB110	VI014924	pendulum	Chile		CAP 267/81	cultivar
CB112	VI027265	pendulum	Costa Rica		13975	cultivar
CB113	VI027364	pendulum	Unknown		16466	crown
CB114	VI028492	pendulum	Ecuador	PI 431604		cultivar
CB115	VI028633	pendulum	Brazil	PI 439214		cultivar
CB116	VI028657	pendulum	Costa Rica	PI 439238		cultivar
CB117	VI028674-A	pendulum	Japan	PI 439255		cultivar
CB118	VI028674-B	pendulum	Japan	PI 439255		cultivar
CB119	VI028776	pendulum	Argentina	PI 439359		cultivar
CB120	VI028777	pendulum	Bolivia	PI 439360		cultivar
CB121	VI028778	baccatum	Bolivia	PI 439361		wild
CB122	VI028779	pendulum	Bolivia	PI 439362		cultivar
CB123	VI028780	pendulum	Bolivia	PI 439363		cultivar
CB124	VI028782	pendulum	Brazil	PI 439366		cultivar
CB125	VI028783	pendulum	Brazil	PI 439367		cultivar
CB126	VI028784	pendulum	Brazil	PI 439368		cultivar
CB127	VI028786	pendulum	Bulgaria	PI 439370		cultivar
CB130	VI028789	pendulum	Costa Rica	PI 439373		cultivar
CB131	VI028790	pendulum	Costa Rica	PI 439374		cultivar
CB134	VI028793	pendulum	Ecuador	PI 439377		cultivar
CB135	VI028794	pendulum	Jamaica	PI 439378		cultivar
CB136	VI028795	pendulum	Mexico	PI 439379		cultivar
CB137	VI028796	pendulum	Mexico	PI 439380		cultivar
CB138	VI028797	baccatum	Mexico	PI 439381		wild
CB139	VI028798	pendulum	Paraguay	PI 439382		cultivar
CB141	VI028825	pendulum	Uruguay	PI 439409		cultivar
CB142	VI028826	pendulum	Uruguay	PI 439410		cultivar
CB143	VI028827	pendulum	Uruguay	PI 439411		cultivar
CB144	VI028828	pendulum	Venezuela	PI 439412		cultivar
CB145	VI028863-A	pendulum	Bolivia	PI 281306		small
CB146	VI028863-B	pendulum	Bolivia	PI 281306		cultivar
CB147	VI028864	pendulum	India	PI 370004		cultivar
CB148	VI028865	pendulum	India	PI 370005		cultivar
CB149	VI028866	pendulum	Colombia	PI 413669		cultivar
CB150	VI028867	pendulum	Brazil	PI 441516		cultivar
CB151	VI028868	pendulum	Brazil	PI 441517		cultivar
CB152	VI028869	pendulum	Brazil	PI 441518		cultivar
CB153	VI028870-A	pendulum	Brazil	PI 441519		cultivar
CB154	VI028870-B	pendulum	Brazil	PI 441519		cultivar
CB155	VI028872	pendulum	Brazil	PI 441521		cultivar
CB156	VI028873	pendulum	Brazil	PI 441522		cultivar
CB157	VI028874	pendulum	Brazil	PI 441523		cultivar
CB159	VI028876	pendulum	Brazil	PI 441525		cultivar
CB160	VI028878	pendulum	Brazil	PI 441527		cultivar
CB162	VI028880	pendulum	Brazil	PI 441529		cultivar
CB163	VI028881	pendulum	Brazil	PI 441530		cultivar
CB164	VI028882	pendulum	Brazil	PI 441531		cultivar
CB165	VI028883	pendulum	Brazil	PI 441532		crown
CB166	VI028884	pendulum	Brazil	PI 441533		cultivar
CB167	VI028885	pendulum	Brazil	PI 441534		cultivar
CB168	VI028886	pendulum	Brazil	PI 441535		cultivar
CB169	VI028887	pendulum	Brazil	PI 441536		crown
CB170	VI028888	pendulum	Brazil	PI 441537		cultivar
CB171	VI028889	pendulum	Brazil	PI 441538		cultivar
CB173	VI028891-A	pendulum	Brazil	PI 441540		cultivar
CB174	VI028891-B	pendulum	Brazil	PI 441540		cultivar
CB175	VI028892	pendulum	Brazil	PI 441541		cultivar
CB176	VI028893	pendulum	Brazil	PI 441542		cultivar
CB177	VI028894	pendulum	Brazil	PI 441543		cultivar
CB178	VI028895	pendulum	Brazil	PI 441544		crown
CB179	VI028896	pendulum	Brazil	PI 441545		cultivar
CB180	VI028897	pendulum	Brazil	PI 441546		cultivar
CB181	VI028898	pendulum	Brazil	PI 441547		cultivar
CB182	VI028899-A	pendulum	Brazil	PI 441548		cultivar
CB183	VI028899-B	pendulum	Brazil	PI 441548		crown
CB184	VI028900	pendulum	Brazil	PI 441549		crown
CB185	VI028901	pendulum	Brazil	PI 441550		cultivar
CB186	VI028902	pendulum	Brazil	PI 441551		crown
CB187	VI028903	pendulum	Brazil	PI 441552		cultivar
CB188	VI028904	pendulum	Brazil	PI 441553		cultivar
CB189	VI028905	pendulum	Brazil	PI 441554		cultivar
CB190	VI028906	pendulum	Brazil	PI 441555		cultivar
CB191	VI028907-A	pendulum	Brazil	PI 441556		small
CB192	VI028907-B	pendulum	Brazil	PI 441556		cultivar
CB193	VI028908-A	pendulum	Brazil	PI 441557		cultivar
CB194	VI028908-B	pendulum	Brazil	PI 441557		cultivar
CB195	VI028909	pendulum	Brazil	PI 441558		cultivar
CB196	VI028910	pendulum	Brazil	PI 441559		cultivar
CB197	VI028911	pendulum	Brazil	PI 441560		cultivar
CB198	VI028939	pendulum	USA	PI 159235		cultivar
CB199	VI028940	pendulum	USA	PI 159244		cultivar
CB200	VI028941	pendulum	USA	PI 159245		cultivar
CB201	VI028942	pendulum	USA	PI 159249		cultivar
CB202	VI028943	pendulum	USA	PI 159259		cultivar
CB203	VI028950	pendulum	Philippines	PI 188803		cultivar
CB204	VI028951	pendulum	Guyana	PI 199506		cultivar
CB205	VI028952	pendulum	Bolivia	PI 213915		cultivar
CB206	VI028954	pendulum	Peru	PI 215700		cultivar
CB208	VI028958	pendulum	Costa Rica	PI 224440		cultivar
CB209	VI028959	pendulum	Brazil	PI 238062		cultivar
CB210	VI028967	pendulum	Ecuador	PI 241674		cultivar
CB211	VI028968	pendulum	Chile	PI 241679		cultivar
CB212	VI028969	pendulum	Colombia	PI 257122		cultivar
CB213	VI028970	pendulum	Colombia	PI 257130		cultivar
CB214	VI028971	pendulum	Ecuador	PI 257133		cultivar
CB215	VI028972	pendulum	Ecuador	PI 257134		cultivar
CB216	VI028973	pendulum	Ecuador	PI 257135		cultivar
CB217	VI028999	pendulum	Argentina	PI 260458		cultivar
CB218	VI029001	pendulum	Bolivia	PI 260488		cultivar
CB220	VI029010	pendulum	Brazil	PI 260543		cultivar
CB221	VI029011	pendulum	Brazil	PI 260545		cultivar
CB222	VI029012	pendulum	Brazil	PI 260546		cultivar
CB223	VI029017	pendulum	Bolivia	PI 260559		cultivar
CB224	VI029018	pendulum	Bolivia	PI 260560		cultivar
CB225	VI029019	pendulum	Bolivia	PI 260561		cultivar
CB226	VI029020-A	pendulum	Bolivia	PI 260562		cultivar
CB227	VI029020-B	pendulum	Bolivia	PI 260562		cultivar
CB228	VI029021	pendulum	Bolivia	PI 260563		cultivar
CB229	VI029022	pendulum	Bolivia	PI 260564		cultivar
CB230	VI029023	pendulum	Bolivia	PI 260565		cultivar
CB231	VI029024	pendulum	Bolivia	PI 260566		cultivar
CB232	VI029025-A	pendulum	Bolivia	PI 260569		cultivar
CB233	VI029025-B	pendulum	Bolivia	PI 260569		cultivar
CB234	VI029025-C	pendulum	Bolivia	PI 260569		cultivar
CB235	VI029026	pendulum	Bolivia	PI 260570		cultivar
CB236	VI029027	pendulum	Bolivia	PI 260571		cultivar
CB237	VI029033-A	pendulum	Bolivia	PI 260579		cultivar
CB238	VI029033-B	pendulum	Bolivia	PI 260579		cultivar
CB239	VI029043	pendulum	Brazil	PI 260591		cultivar
CB240	VI029044	pendulum	Brazil	PI 260592		cultivar
CB241	VI029045	pendulum	Brazil	PI 260593		cultivar
CB242	VI029047	pendulum	India	PI 263258		cultivar
CB243	VI029048	pendulum	Mexico	PI 266041		cultivar
CB244	VI029050	pendulum	Guatemala	PI 267729		cultivar
CB245	VI029051	pendulum	Netherlands	PI 273420		cultivar
CB246	VI029055	pendulum	Brazil	PI 281309		cultivar
CB247	VI029056	pendulum	Brazil	PI 281310		cultivar
CB248	VI029057	pendulum	Brazil	PI 281311		cultivar
CB250	VI029060	pendulum	Chile	PI 281320		cultivar
CB251	VI029062	pendulum	Ecuador	PI 281340		cultivar
CB252	VI029076	pendulum	Kenya	PI 321078		cultivar
CB253	VI029079	pendulum	Ecuador	PI 355813		cultivar
CB254	VI029081	pendulum	India	PI 370010		cultivar
CB255	VI029082	pendulum	Brazil	PI 441561		cultivar
CB256	VI029083	pendulum	Brazil	PI 441562		cultivar
CB257	VI029084	pendulum	Brazil	PI 441563		cultivar
CB258	VI029085	pendulum	Brazil	PI 441564		cultivar
CB259	VI029087	pendulum	Brazil	PI 441566		crown
CB260	VI029088	pendulum	Brazil	PI 441567		cultivar
CB261	VI029089-A	pendulum	Brazil	PI 441568		cultivar
CB262	VI029089-B	pendulum	Brazil	PI 441568		cultivar
CB263	VI029090	pendulum	Brazil	PI 441569		cultivar
CB264	VI029091	pendulum	Brazil	PI 441570		cultivar
CB265	VI029092	pendulum	Brazil	PI 441571		crown
CB266	VI029093	pendulum	Brazil	PI 441572		cultivar
CB267	VI029095	pendulum	Brazil	PI 441574		small
CB268	VI029096	pendulum	Brazil	PI 441575		cultivar
CB269	VI029097	pendulum	Brazil	PI 441576	BGH 1806	cultivar
CB270	VI029098-A	pendulum	Brazil	PI 441577		cultivar
CB271	VI029098-B	pendulum	Brazil	PI 441577		small
CB272	VI029099	pendulum	Brazil	PI 441578		cultivar
CB274	VI029101	pendulum	Brazil	PI 441580		crown
CB275	VI029102	pendulum	Brazil	PI 441581		cultivar
CB276	VI029103	pendulum	Brazil	PI 441582		cultivar
CB277	VI029104	pendulum	Brazil	PI 441583		cultivar
CB278	VI029105	pendulum	Brazil	PI 441584		small
CB279	VI029106	pendulum	Brazil	PI 441585		cultivar
CB281	VI029108	pendulum	Brazil	PI 441587		cultivar
CB282	VI029109	pendulum	Brazil	PI 441588		cultivar
CB283	VI029110	pendulum	Brazil	PI 441589		cultivar
CB284	VI029111	pendulum	Brazil	PI 441590		cultivar
CB285	VI029112	pendulum	Brazil	PI 441591		crown
CB286	VI029113	pendulum	Brazil	PI 441592		cultivar
CB287	VI029114	pendulum	Brazil	PI 441593		crown
CB288	VI029115	pendulum	Brazil	PI 441594		cultivar
CB289	VI029116	pendulum	Brazil	PI 441596		cultivar
CB290	VI029117	pendulum	Brazil	PI 441597		cultivar
CB291	VI029124-A	baccatum	Bolivia	PI 260434		Wild
CB292	VI029124-B	baccatum	Bolivia	PI 260434		Wild
CB293	VI029190	baccatum	Colombia	PI 257110		Wild
CB294	VI029511	pendulum	Colombia	PI 257070		cultivar
CB295	VI029691	pendulum	Mexico	PI 281398		small
CB296	VI031222	pendulum	Zambia		IBPGR25	cultivar
CB297	VI031232	pendulum	Zambia		IBPGR35	cultivar
CB298	VI032169	pendulum	France		VC91	cultivar
CB299	VI037435	pendulum	Brazil		PBC151	crown
CB300	VI037576	pendulum	Unknown		PBC635	cultivar
CB301	VI044307	pendulum	Unknown		VC91a	cultivar
CB302	VI044308	pendulum	USA	PI 159235	VC100a	cultivar
CB303	VI044309	pendulum	USA	PI 152234	VC101a	cultivar
CB304	VI044310	pendulum	Peru	PI 260549	VC102a	cultivar
CB305	VI044324	pendulum	Ecuador	PI 431604	VC179a	cultivar
CB307	VI044352	pendulum	Unknown		VC217a	cultivar
CB308	VI044929	pendulum	Brazil		PBC711	cultivar
CB309	VI046804	pendulum	Peru		PBC80	cultivar
CB310	VI046805	pendulum	Peru		PBC81	cultivar
CB311	VI046991	pendulum	Bolivia		PBC850; VC220	cultivar
CB312	VI047003	pendulum	Australia		PBC880	cultivar
CB313	VI047059-A	pendulum	Peru		PBC1422	cultivar
CB314	VI047059-B	pendulum	Peru		PBC1422	cultivar
CB315	VI049287	pendulum	USA			cultivar
CB316	VI049327	pendulum	USA			cultivar
CB317	VI057369	pendulum	USA	PI 159242		cultivar
CB318	VI057372	pendulum	USA	PI 159238		cultivar
CB319	VI057393-A	pendulum	Peru	PI 439516		cultivar
CB320	VI057393-B	baccatum	Peru	PI 439516		Wild
CB321	VI057393-C	pendulum	Peru	PI 439516		cultivar
Capsicum annuum
	Anaheim Chili Pepper	annuum	USA	PI 635815		cultivar
	Ancho Gigantea	annuum	Mexico			cultivar
	Ancho Pepper	annuum	Mexico	PI 281387		cultivar
	Anthoni Romanian	annuum	Romania			cultivar
	Barkers Hot	annuum	USA			cultivar
	Bellingrath Gardens	annuum	USA			cultivar
	Bird's eye Chili Pepper	annuum	Italy	PI 645538		Wild
	Bird's Eye Baby	annuum	USA			Wild
	Black Hungarian	annuum	Hungary			cultivar
	Bolivian Rainbow	annuum	Bolivia	PI 645508		cultivar
	Bulgarian Carrot	annuum	Bulgaria			cultivar
	Burning Bush	annuum	USA			cultivar
	Ciliegia Piccante	annuum	Spain	PI 223036		cultivar
	Cayenne Purple	annuum	Mexico			cultivar
	Chimayo	annuum	USA	PI 645493		cultivar
	Corno Di Toro Giallo	annuum	Italy			cultivar
	Costeno Amarillo	annuum	Mexico	PI 201231		cultivar
	Cyklon	annuum	Poland			cultivar
	De Arbol	annuum	Mexico	PI 438661		cultivar
	Firecracker Pepper	annuum	USA	PI 640848		cultivar
	Goat's Weed	annuum	Venezuela			cultivar
	Guajillo	annuum	Mexico	PI 281389		cultivar
	Hinkelhatz pepper	annuum	USA			cultivar
	Hot Cherry Pepper	annuum	USA	PI 592813		cultivar
	Hot Red rocket	annuum	USA			cultivar
	Hungarian Hot Cheery	annuum	Hungary			cultivar
	Hungarian Semi Hot	annuum	Hungary			cultivar
	Jalapeno Hercules	annuum	USA			cultivar
	Jalapeno Pepper	annuum	USA	PI 640690		cultivar
	Jalapeno Tam Mild	annuum	USA	PI 640584		cultivar
	Joe's long cayenne	annuum	Italy			cultivar
	Jupiter	annuum	USA	PI 601110		cultivar
	Jwala	annuum	India	PI 640695		cultivar
	Jyothi	annuum	India	PI 592836		cultivar
	Long Red Cayenne	annuum	USA	PI 635812		cultivar
	Mesilla Cayenne	annuum	USA			cultivar
	Mexican Serrano	annuum	Mexico			cultivar
	Mirasol	annuum	Mexico	PI 281386		cultivar
	Monkey face Yellow	annuum	USA			cultivar
	Nardello	annuum	USA			cultivar
	New Mexico 6	annuum	USA	PI 640459		cultivar
	Nosegay Pepper	annuum	Italy	PI 592836		cultivar
	Numex Joe E.Parker	annuum	USA	PI 640778		cultivar
	Numex Sunglo	annuum	USA	PI 640863		cultivar
	Numex Heritage Big Jim	annuum	USA	PI 635876		cultivar
	Numex R Naky	annuum	USA	PI 640458		cultivar
	Numex twilight	annuum	USA	PI 631149		cultivar
	PI 601110	annuum	USA	PI 601110		cultivar
	PI 656301	annuum	USA	PI 656301		cultivar
	PI 201234	annuum	Mexico	PI 201234		cultivar
	PI 439355	annuum	USA	PI 439355		cultivar
	PI 593536	annuum	Mexico	PI 593536		cultivar
	PI 636424	annuum	Mexico	PI 636424		cultivar
	Padron Pepper	annuum	South America			cultivar
	Pasilla Bajio	annuum	Mexico	PI 201242		cultivar
	Peperone Friariello	annuum	Italy			cultivar
	Peperone Quadrato d'Asti Rosso	annuum	Italy			cultivar
	Pepperoncini	annuum	USA	PI 603810		cultivar
	Peperone Corno di Toro Rosso	annuum	Italy			cultivar
	Pimento Apple	annuum	USA	PI 640872		cultivar
	Pimento Sweet Apple	annuum	Mexico	PI 438662		cultivar
	Pimento lipstick	annuum	USA	PI 640685		cultivar
	Pimento Sweet Bell	annuum	USA	PI 601406		cultivar
	Prairie fire	annuum	USA			cultivar
	Pretty in purple	annuum	USA			cultivar
	Prik ki nu	annuum	Thailand			cultivar
	Pumpkin	annuum	USA			cultivar
	Purple Beauty	annuum	USA	PI 653663		cultivar
	Purple flash	annuum	USA			cultivar
	Red Baby Bell	annuum	USA			cultivar
	Red Rocket	annuum	USA			cultivar
	Round of hungary	annuum	Hungary			cultivar
	Sandia	annuum	USA	PI 592810		cultivar
	Sangria	annuum				cultivar
	Santa Fe Grande Hot	annuum	USA	PI 635843		cultivar
	Santaka	annuum	Japan	PI 555597		cultivar
	Sarga Cseresznye	annuum	Hungary			cultivar
	Serrano Pepper	annuum	Guatemala	PI 438559		cultivar
	Serrano Tampiqueno	annuum	Mexico	PI 640636		cultivar
	Shishito	annuum	Japan	PI 642956		cultivar
	Sonora	annuum	USA			cultivar
	Sweet Banana	annuum	USA	PI 592816		cultivar
	Sweet Chocolate	annuum	USA	PI 592831		cultivar
	Tangerine Dream	annuum	USA	PI 653620		cultivar
	Tarahumese Chile Colorado	annuum	Mexico			cultivar
	Tepin	annuum	Mexico	PI 555635		wild
	Tepin Guatemala	annuum	Guatemala			Wild
	Thai Hot	annuum	Thailand	PI 547069		cultivar
	Tormenta Hot	annuum	USA			cultivar
	Vietnamese Tear Jerker	annuum	Vietnam			cultivar
	Watermelon	annuum	USA			cultivar
	Yankee bell	annuum	USA	PI 656296		cultivar
	Yellow Peter	annuum	USA			cultivar
	Yolo Wonder	annuum	USA	PI 635803		cultivar

## Sheet: Table S2
Columns	EV = 92.6108	EV = 6.21637
CB1	0.0303076	0.0169051
CB2	0.0315944	-0.0109326
CB3	0.030541	-0.0103387
CB5	0.0311731	-0.0125929
CB7	0.0308818	-0.0112445
CB8	0.0284505	-0.00681935
CB11	0.0314949	-0.00930225
CB12	0.0301819	0.00130107
CB13	0.0306717	-0.00640817
CB14	0.0304284	-0.00791068
CB15	0.030817	-0.00190484
CB16	0.0292865	-0.00260952
CB17	0.0296269	0.00347561
CB18	0.0290961	0.00323803
CB22	0.0292865	-0.00844181
CB23	0.0305148	0.00297982
CB24	0.0293412	0.0032349
CB28	0.028675	0.00209259
CB29	0.0298762	-0.013149
CB30	0.0274532	-0.0100701
CB31	0.0297201	-0.00130163
CB32	0.0280299	-0.00484676
CB33	0.0300087	-0.0117449
CB34	0.0297977	-0.00232153
CB35	0.0283418	-0.0033849
CB37	0.0305076	-0.000193055
CB38	0.0297907	-0.00868567
CB39	0.0308557	-0.0135211
CB40	-0.00585586	-0.000533161
CB41	0.0295462	0.000707636
CB42	0.0300286	-0.0087764
CB43	0.0308152	-0.00473429
CB44	0.0300461	-0.00536172
CB45	0.0292042	0.000257723
CB46	0.0302617	-0.00948216
CB47	0.0306829	-0.00882132
CB48	0.0303128	-0.00725876
CB49	0.0289398	-0.00328616
CB50	0.0264427	-0.0035037
CB51	0.0293736	0.0060661
CB52	0.0303558	0.00646426
CB53	0.0295924	-0.0126737
CB54	0.0296177	-0.0126388
CB55	0.0239882	-0.00315011
CB56	0.0291645	0.00197438
CB57	0.0293027	-0.00419565
CB58	0.0259263	-0.0221098
CB59	0.0308045	-0.011116
CB60	0.0301897	0.00664578
CB61	0.0297104	-0.000312068
CB63	0.0303954	-0.00265941
CB64	0.0312303	-0.00551276
CB65	0.0295292	-0.00305505
CB70	0.0296442	-0.00386336
CB73	0.0297519	-0.00768591
CB74	0.0305751	-0.0112378
CB75	0.0290045	-0.0086996
CB76	0.0288267	-0.0142864
CB77	-0.0562765	-0.000419453
CB78	0.03043	-0.0109757
CB80	0.0311237	-0.00488138
CB81	0.0308718	-0.00428385
CB83	0.0280816	-0.00686114
CB84	0.0305922	-0.0132372
CB85	0.0308284	-0.00462693
CB86	0.0294288	-0.00824707
CB87	0.0313102	-0.000815417
CB89	0.0311414	-0.00971207
CB91	0.0311126	-0.000978385
CB92	-0.00611037	0.000281568
CB93	-0.00652793	-1.22433e-05
CB95	0.0313026	-0.0138674
CB96	0.0311156	-0.00274896
CB97	0.0292907	-0.00645642
CB98	0.0310229	-0.00862106
CB99	0.0296975	-0.00881302
CB100	0.0298953	0.00510824
CB101	0.0309297	-0.0131162
CB102	0.0307446	-0.00224046
CB103	0.0297536	-0.00772803
CB104	0.0292923	0.00264986
CB105	0.0314073	-0.0123705
CB106	0.0309649	-0.0129349
CB107	0.0303304	-0.00775724
CB108	0.0293411	-0.0103983
CB109	0.0307904	-0.00881183
CB112	0.0308904	-0.0115019
CB113	0.0295951	0.00104003
CB114	0.0311728	-0.00895552
CB115	0.0288946	-0.00208062
CB116	0.030705	-0.0102041
CB117	0.0315699	-0.0113986
CB118	0.0308797	-0.00487771
CB119	0.0319084	0.00164075
CB121	0.0304861	-0.00353007
CB122	0.0314056	-0.0055565
CB123	0.03128	-8.13871e-05
CB124	0.0292153	0.0112442
CB125	0.0310702	-0.000571451
CB126	0.0316285	0.0107202
CB127	0.0307645	0.000658132
CB130	0.0318057	-0.00994365
CB131	0.0315381	-0.00790092
CB134	0.0305918	-0.00830143
CB135	0.0275826	-0.00272514
CB136	0.0311567	0.00369265
CB137	0.0220019	-0.0208598
CB138	0.0293098	0.00494727
CB139	0.0313668	-0.00444106
CB141	0.0293472	0.00530399
CB142	0.0304527	0.00117873
CB143	0.0293961	0.00233554
CB144	0.0266081	-0.0120665
CB145	0.0259059	-0.00807774
CB146	0.0296481	0.0102184
CB147	-0.0526883	0.00016088
CB148	0.0313048	-0.00992615
CB149	0.0299868	-0.00922073
CB150	0.0304323	0.00706127
CB151	0.0304165	0.00878923
CB152	0.0311141	0.00967003
CB153	0.0299875	0.00583367
CB154	0.0289787	0.00428247
CB155	0.0290735	0.00928919
CB156	0.03049	0.0112846
CB157	0.0299747	0.00684985
CB159	0.030541	0.00837188
CB160	0.0306027	0.0121042
CB162	0.030637	0.0100811
CB163	0.0304352	0.00317275
CB164	0.0276525	0.00377298
CB165	0.0284158	-0.00289885
CB166	0.0291618	0.00858229
CB167	0.0301963	0.00573152
CB168	0.0294226	0.0129596
CB169	0.0284973	0.00104488
CB170	0.0294805	0.00115585
CB171	0.0310249	0.00965509
CB173	0.0289727	0.0136908
CB174	0.0303744	0.0110953
CB175	0.0303344	0.00188282
CB176	0.0301212	0.00877187
CB177	0.02841	0.0131365
CB178	0.0319251	0.00266725
CB179	0.0297801	0.00635343
CB180	0.030028	-0.00195341
CB181	0.0291499	-0.000801784
CB182	0.0309064	0.00537574
CB183	0.0302283	0.00235478
CB184	0.0301579	0.00322959
CB185	0.0310533	0.0114258
CB186	0.0305263	0.00205064
CB187	0.0315259	0.00857063
CB188	0.0311771	0.00778908
CB189	0.0272998	0.0118629
CB190	0.0295577	0.00855158
CB191	0.0310413	0.00637623
CB192	0.0289816	0.0102228
CB193	0.0306342	0.0122668
CB194	0.0309753	0.00955372
CB195	0.031327	0.00951546
CB196	0.0310452	0.00296043
CB197	0.0298246	0.0105417
CB198	0.0312972	-0.0139655
CB199	-0.0502374	-0.000145376
CB200	0.0309701	-0.00915506
CB201	0.0313363	-0.00424421
CB202	0.0298766	-0.0111066
CB203	0.0314689	-0.00673389
CB204	0.0306263	-0.00328977
CB205	0.0311908	-0.00609911
CB206	0.0315362	-0.0103971
CB208	0.0304226	-0.00818834
CB209	0.0312826	-0.00191209
CB210	0.0316212	-0.0122604
CB211	0.03122	-0.005197
CB212	0.0304925	-0.0095391
CB213	0.0316976	-0.0104978
CB214	0.0300323	-0.00881917
CB215	0.031273	-0.00895226
CB216	0.0300121	-0.0088477
CB217	0.0310467	-0.00370826
CB218	-0.0523358	0.000118576
CB220	-0.0541273	0.00020417
CB221	0.0310654	0.00260974
CB222	0.0291132	0.00464957
CB223	0.0313393	-0.0060129
CB224	0.030091	-0.00426271
CB225	0.0307506	-0.00522333
CB228	0.0307399	0.00246292
CB229	0.0328709	0.0976829
CB230	0.0333363	0.11763
CB231	0.0331083	0.109397
CB232	0.0337704	-0.107821
CB233	0.0330906	-0.101375
CB234	0.0330059	-0.109094
CB235	0.030451	-0.00128964
CB236	0.0311824	-0.005877
CB237	0.0299762	-0.00405246
CB238	0.0298989	-0.00516845
CB239	0.0285843	0.00855047
CB240	0.0305184	0.00572262
CB241	0.0273633	0.00718104
CB242	0.0308864	-0.00146848
CB243	0.0315088	-0.0101729
CB244	0.0310522	-0.00192098
CB245	0.0306585	-0.00514618
CB246	0.0270009	-0.00918281
CB247	0.0330286	0.116836
CB248	0.0319673	0.109735
CB250	0.0333542	0.121032
CB251	0.0332495	0.0975629
CB252	0.0332024	0.112813
CB253	0.031002	0.105219
CB254	0.0335348	0.100874
CB255	0.0330879	0.113094
CB256	0.0334489	0.116193
CB257	0.0328654	0.107703
CB258	0.0330513	0.118512
CB259	0.033367	0.119076
CB260	0.0315986	0.119898
CB261	0.0329629	0.128094
CB262	0.0322727	0.131353
CB263	0.0337295	0.119021
CB264	0.0327353	0.127072
CB265	0.0314278	0.113601
CB266	0.0321996	0.129437
CB267	0.0324408	0.118663
CB268	0.0333025	0.127419
CB269	0.0328785	0.110129
CB270	0.0321446	0.128773
CB271	0.0304581	0.116159
CB272	0.0322435	0.129273
CB274	0.0326362	0.116158
CB275	0.0321073	0.129136
CB276	0.0336033	0.122257
CB277	0.0330954	0.130132
CB278	0.0327584	0.11345
CB279	0.032963	0.114719
CB281	0.0336117	0.115114
CB282	0.0319229	0.0962414
CB283	0.0317425	0.119423
CB284	0.0335834	0.111304
CB285	0.0329564	0.118106
CB286	0.0334854	-0.104659
CB287	0.0334737	-0.0999172
CB288	0.0331742	-0.101704
CB289	0.0292589	-0.125495
CB290	0.0327828	-0.0991983
CB291	0.0325774	-0.0947059
CB292	0.0322918	-0.107424
CB293	0.0334357	-0.0878033
CB294	0.0327956	-0.109217
CB295	0.0289869	-0.121488
CB296	0.0337542	-0.102301
CB297	0.0338286	-0.100019
CB298	0.031453	-0.113464
CB299	0.0336026	-0.100766
CB300	0.0336267	-0.104456
CB301	0.0334661	-0.119144
CB302	0.033469	-0.116605
CB303	0.0338924	-0.10783
CB304	0.0332995	-0.110415
CB305	0.0333319	-0.121379
CB307	0.0329554	-0.110952
CB308	0.0330808	-0.0973315
CB309	0.0340137	-0.111347
CB310	0.0343119	-0.113814
CB311	0.0328427	-0.106793
CB312	0.0334842	-0.106896
CB313	0.0339231	-0.119429
CB314	0.0326638	-0.103005
CB315	0.0334554	-0.104855
CB316	0.0333417	-0.107413
CB317	0.0339771	-0.121404
CB318	0.0332343	-0.119748
CB319	0.0333456	-0.116652
CB320	0.033621	-0.116887
CB321	0.0326761	-0.116704
Anaheim Chili Pepper	-0.0913218	0.000143458
Ancho Giagantia	-0.0908497	0.000352845
Ancho Pepper	-0.0903088	0.000217003
Anthoni Romanian	-0.0913467	9.61374e-05
Barkers Hot	-0.0890829	-0.000725495
Bellingrath Gardens	-0.0887412	0.000652419
Birdseye Chili Pepper	-0.0897422	-0.000132567
Bird's Eye Baby	-0.0907896	0.000591312
Black Hungarian	-0.0912988	-0.000117719
Bolivian Rainbow	-0.0885013	0.000408011
Bulgarian Carrot	-0.0915971	-0.000589276
Burning Bush	-0.0897712	0.000903791
Caliega Picante	-0.0905988	9.73756e-05
Cayenne Purpule	-0.0903787	0.000580103
Chimayo	-0.0901624	-5.21826e-05
Corn1 Di Toro Giallo	-0.091371	-0.000474818
Costeno Amarillo	-0.0882483	0.00061434
Cyklon	-0.0914583	-0.000355181
Firecracker Pepper	-0.0898805	0.000285387
Goat's Weed	-0.0898877	-0.00010657
Guajillo	-0.0911592	1.18707e-05
Hinkelhatz pepper	-0.0902082	0.000270662
Hot Cherry Pepper	-0.0914348	-0.000458964
Hot Red rocket	-0.0908258	-1.45941e-05
Hungarian Hot Cheery	-0.0909824	-0.000232012
Hungarian Semi Hot	-0.091144	4.90786e-05
Jalapeno Hercules	-0.0903026	-0.00011349
Jalapeno Pepper	-0.0897095	-0.00028077
Jalapeno Tam Mild	-0.0894844	-0.000299348
Joes long cayenne	-0.0907288	-0.000126578
Jupitar	-0.0919168	-0.000573639
Jwala	-0.0873239	-0.000418987
Jyothi	-0.0899928	9.26343e-05
Long Red Cayenne	-0.0900124	-0.000451092
Mesilla Cayenne	-0.0915465	-0.000375831
Mexican Serrano	-0.0888596	0.000927471
Mirasol	-0.0897108	-0.000539985
Monkeyface Yellow	-0.0909205	0.00047347
Nardello	-0.0918585	0.000206138
New Mexico 6	-0.0903808	-5.82553e-05
Nosegay Pepper	-0.0899696	0.000157959
NuMex Joe E.Parker	-0.0896283	-7.42213e-05
NuMex Sunglow	-0.0903995	-8.37655e-05
Nu Mex Heritage Big Jim	-0.0913725	-0.000139239
Numex R Naky	-0.0912433	0.000155874
Numex twilight	-0.0894079	-6.48325e-05
PI-601110	-0.0914616	-0.00049316
PI-656301	-0.0909843	-4.93162e-05
PI 201234	-0.0884511	-0.000107736
PI 439355	-0.090154	2.18408e-05
PI 593536	-0.0905623	0.000316724
PI 636424	-0.0881928	-0.000250607
Pardon Pepper	-0.089816	-0.000120622
Pasillo Bajio	-0.0907336	-0.000799285
Peperone Friariello	-0.0908419	0.00039487
Peperone Quadrato d'Asti Rosso	-0.0919638	3.0699e-05
Pepperoncini	-0.089711	-8.58894e-05
Peperone Corno di Toro Rosso	-0.0912776	6.02795e-05
Pimento Apple	-0.0918231	-0.000113409
Pimento lipstick	-0.0910428	-0.000336538
Pimiento Sweet Bell	-0.0913596	-0.00022279
Prairie fire	-0.088594	0.000632512
Pretty in purple	-0.0903884	0.000162753
Prikkinu	-0.0905577	0.000218297
Purple Beauty	-0.0919813	-0.000202163
Purple flash	-0.0876299	0.00122235
Red Baby Bell	-0.0914786	-9.62419e-05
Red Rocket	-0.0912133	0.000166759
Round of hungary	-0.091714	4.45007e-05
Sandia	-0.0904495	-0.000216987
Sangria	-0.090039	0.000159542
Santa Fe Grande Hot	-0.0908365	0.000212853
Santaka	-0.0888451	0.000314143
Sarga Cseresnye	-0.0903001	-0.000275229
Serrano Pepper	-0.0891194	0.000558706
Serrano Tampiqueno	-0.089428	0.000200589
Sonora	-0.0915823	-0.000270568
Sweet Banana	-0.0920401	-0.000300743
Sweet Chocolate	-0.0917328	-0.000195684
Tangerine Dream	-0.0883541	-0.00101121
Tarahumese Chile Colorado	-0.090265	4.2715e-06
Tepin	-0.0758689	-0.000335215
Tepin Guatemala	-0.0612528	-0.000673246
Thai Hot	-0.089876	0.000571673
Tormenta Hot	-0.0910485	-0.000301536
Vietnamese Tear Jerker	-0.090236	3.24449e-05
Watermelon	-0.0898571	-0.00035761
Yankee bell	-0.0914033	-0.000333522
Yellow Peter	-0.0783143	-0.00134236
Yolo Wonder	-0.0915881	0.000299644

## Sheet: Table S3
Accession Code	EV = 92.6108	EV = 11.2178
CB2	0.0315944	-0.00254984
CB3	0.030541	-0.00224778
CB7	0.0308818	-0.00128835
CB8	0.0284505	-0.00150378
CB11	0.0314949	-0.0032057
CB12	0.0301819	-0.00250137
CB13	0.0306717	-0.0015445
CB14	0.0304284	-0.00133068
CB16	0.0292865	-0.00114217
CB17	0.0296269	-0.00255149
CB18	0.0290961	-0.00267409
CB22	0.0292865	-0.00243735
CB23	0.0305148	-0.00263042
CB24	0.0293412	-0.00279262
CB28	0.028675	-0.00252673
CB30	0.0274532	-0.00158947
CB31	0.0297201	-0.00316645
CB32	0.0280299	-0.00251611
CB33	0.0300087	-0.00257192
CB34	0.0297977	-0.00166548
CB35	0.0283418	-0.00162409
CB38	0.0297907	-0.00169165
CB39	0.0308557	-0.00245886
CB41	0.0295462	-0.00223756
CB42	0.0300286	-0.00243985
CB43	0.0308152	-0.00310124
CB44	0.0300461	-0.00257717
CB45	0.0292042	-0.00161489
CB46	0.0302617	-0.00171867
CB47	0.0306829	-0.00235566
CB48	0.0303128	-0.0013031
CB49	0.0289398	-0.00258639
CB50	0.0264427	-0.000689431
CB51	0.0293736	-0.00228162
CB52	0.0303558	-0.00284989
CB53	0.0295924	-0.00223177
CB54	0.0296177	-0.00298893
CB55	0.0239882	-0.000602129
CB56	0.0291645	-0.00293795
CB57	0.0293027	-0.00235523
CB58	0.0259263	0.00196754
CB59	0.0308045	-0.00228475
CB60	0.0301897	-0.00283722
CB61	0.0297104	-0.00233184
CB63	0.0303954	-0.00216659
CB64	0.0312303	-0.00290883
CB65	0.0295292	-0.00283034
CB70	0.0296442	-0.00266466
CB73	0.0297519	-0.00175153
CB74	0.0305751	-0.00235079
CB75	0.0290045	-0.0023058
CB78	0.03043	-0.00335136
CB89	0.0311414	-0.00291455
CB100	0.0298953	-0.00181884
CB102	0.0307446	-0.002413
CB105	0.0314073	-0.00293072
CB106	0.0309649	-0.00286671
CB107	0.0303304	-0.00190757
CB108	0.0293411	-0.00261699
CB109	0.0307904	-0.00265266
CB112	0.0308904	-0.00289862
CB113	0.0295951	-0.00270033
CB114	0.0311728	-0.00266556
CB115	0.0288946	-0.00242839
CB116	0.030705	-0.0025353
CB119	0.0319084	-0.00285374
CB121	0.0304861	-0.0023156
CB122	0.0314056	-0.00283792
CB123	0.03128	-0.00267325
CB124	0.0292153	4.36781e-05
CB125	0.0310702	-0.00310268
CB126	0.0316285	-0.0021072
CB130	0.0318057	-0.00269324
CB131	0.0315381	-0.00253641
CB134	0.0305918	-0.00128862
CB135	0.0275826	-0.0002679
CB136	0.0311567	-0.00222416
CB137	0.0220019	0.00646727
CB138	0.0293098	-0.00186903
CB139	0.0313668	-0.00304972
CB141	0.0293472	-0.00250066
CB142	0.0304527	-0.00266822
CB143	0.0293961	-0.00269743
CB144	0.0266081	4.40765e-05
CB145	0.0259059	-0.000542614
CB146	0.0296481	-0.002605
CB149	0.0299868	-0.00134874
CB150	0.0304323	-0.00187946
CB151	0.0304165	-0.00227203
CB152	0.0311141	-0.00273914
CB153	0.0299875	-0.0022947
CB154	0.0289787	-0.00276227
CB155	0.0290735	-0.00263733
CB156	0.03049	-0.00252183
CB157	0.0299747	-0.0024182
CB159	0.030541	-0.00276652
CB160	0.0306027	-0.0019948
CB162	0.030637	-0.00186985
CB163	0.0304352	-0.00239805
CB164	0.0276525	-0.0022417
CB165	0.0284158	-0.00265136
CB166	0.0291618	-0.000807737
CB167	0.0301963	-0.0025945
CB168	0.0294226	-0.00162122
CB169	0.0284973	-0.00257938
CB170	0.0294805	-0.00277187
CB171	0.0310249	-0.00324573
CB173	0.0289727	0.000203887
CB174	0.0303744	-0.00219485
CB175	0.0303344	-0.0026892
CB176	0.0301212	-0.00281159
CB177	0.02841	0.000213979
CB178	0.0319251	-0.00305199
CB179	0.0297801	-0.00198333
CB180	0.030028	-0.00153604
CB181	0.0291499	-0.00203973
CB182	0.0309064	-0.00255746
CB183	0.0302283	-0.00262026
CB184	0.0301579	-0.00281641
CB185	0.0310533	-0.00259627
CB186	0.0305263	-0.00296831
CB187	0.0315259	-0.00262764
CB188	0.0311771	-0.00242693
CB189	0.0272998	-0.000643125
CB190	0.0295577	-0.00225199
CB191	0.0310413	-0.00297726
CB192	0.0289816	-0.00199042
CB193	0.0306342	-0.00272402
CB194	0.0309753	-0.00276152
CB195	0.031327	-0.00299105
CB196	0.0310452	-0.0024453
CB197	0.0298246	-0.00127933
CB204	0.0306263	-0.0028821
CB205	0.0311908	-0.00263133
CB7	0.0308818	-0.00128835
CB206	0.0315362	-0.0033204
CB208	0.0304226	-0.00229535
CB209	0.0312826	-0.00296693
CB210	0.0316212	-0.00280302
CB211	0.03122	-0.00223754
CB212	0.0304925	-0.00122286
CB213	0.0316976	-0.00232034
CB214	0.0300323	-0.00252978
CB215	0.031273	-0.0030748
CB216	0.0300121	-0.0016879
CB217	0.0310467	-0.00295639
CB221	0.0310654	-0.00258499
CB222	0.0291132	-0.000881626
CB223	0.0313393	-0.00230187
CB224	0.030091	-0.00255664
CB225	0.0307506	-0.00207384
CB228	0.0307399	-0.00182354
CB229	0.0328709	-0.00351067
CB230	0.0333363	-0.00304786
CB231	0.0331083	-0.0039179
CB232	0.0337704	-0.00296215
CB233	0.0330906	-0.00374197
CB234	0.0330059	-0.00454181
CB235	0.030451	-0.00282992
CB236	0.0311824	-0.0022803
CB237	0.0299762	-0.00172294
CB238	0.0298989	-0.00228142
CB239	0.0285843	-0.00228233
CB240	0.0305184	-0.00210959
CB241	0.0273633	0.00115545
CB243	0.0315088	-0.00166939
CB244	0.0310522	-0.00267291
CB246	0.0270009	0.00189312
CB247	0.0330286	-0.00329046
CB248	0.0319673	-0.00240818
CB250	0.0333542	-0.00405439
CB251	0.0332495	-0.00281179
CB253	0.031002	-0.00311161
CB255	0.0330879	-0.00394267
CB256	0.0334489	-0.00341077
CB257	0.0328654	-0.00352511
CB258	0.0330513	-0.00433438
CB259	0.033367	-0.00423598
CB260	0.0315986	-0.00292341
CB261	0.0329629	-0.00429556
CB262	0.0322727	-0.00393555
CB263	0.0337295	-0.00386145
CB264	0.0327353	-0.00388505
CB265	0.0314278	-0.00152287
CB266	0.0321996	-0.00382318
CB267	0.0324408	-0.00380452
CB268	0.0333025	-0.00330982
CB269	0.0328785	-0.0034318
CB270	0.0321446	-0.00294725
CB271	0.0304581	-0.00260413
CB272	0.0322435	-0.00282756
CB274	0.0326362	-0.00418525
CB275	0.0321073	-0.00281902
CB276	0.0336033	-0.00475568
CB277	0.0330954	-0.00372679
CB278	0.0327584	-0.00402339
CB279	0.032963	-0.00372085
CB281	0.0336117	-0.00374051
CB282	0.0319229	-0.00253188
CB283	0.0317425	-0.00362285
CB284	0.0335834	-0.00418653
CB285	0.0329564	-0.00334779
CB286	0.0334854	-0.00388221
CB287	0.0334737	-0.00429753
CB288	0.0331742	-0.0035713
CB289	0.0292589	0.00107068
CB290	0.0327828	-0.00433202
CB291	0.0325774	-0.00357474
CB292	0.0322918	-0.00342999
CB293	0.0334357	-0.00397261
CB294	0.0327956	-0.00401661
CB295	0.0289869	0.00158089
CB299	0.0336026	-0.00448775
CB300	0.0336267	-0.00394212
CB301	0.0334661	-0.00369645
CB304	0.0332995	-0.00403616
CB305	0.0333319	-0.00303283
CB307	0.0329554	-0.00366191
CB308	0.0330808	-0.00408598
CB309	0.0340137	-0.00451174
CB310	0.0343119	-0.00505261
CB311	0.0328427	-0.00440406
CB313	0.0339231	-0.00434705
CB314	0.0326638	-0.00373663
CB319	0.0333456	-0.00454197
CB320	0.033621	-0.00420025
CB321	0.0326761	-0.00389846

## Sheet: Table S4
Marker	Chromosome	Position	domesticated_wild	Overall Fst
S1_45843	01	45843	0.00327835	0.00327835
S1_45845	01	45845	0.0133082	0.0133082
S1_45882	01	45882	0.0133082	0.0133082
S1_133056	01	133056	0.393274	0.393274
S1_133089	01	133089	0.70929	0.70929
S1_133109	01	133109	0.393274	0.393274
S1_133631	01	133631	0.632647	0.632647
S1_151280	01	151280	0.180342	0.180342
S1_203336	01	203336	0.642727	0.642727
S1_246549	01	246549	0.664225	0.664225
S1_246553	01	246553	0.19544	0.19544
S1_246555	01	246555	0.0461079	0.0461079
S1_246556	01	246556	0.197402	0.197402
S1_246558	01	246558	0.0878978	0.0878978
S1_250909	01	250909	0.626505	0.626505
S1_267940	01	267940	0.626071	0.626071
S1_267986	01	267986	0.306901	0.306901
S1_322317	01	322317	0.541918	0.541918
S1_322348	01	322348	0.181543	0.181543
S1_322371	01	322371	0.200649	0.200649
S1_326027	01	326027	0.0208665	0.0208665
S1_326137	01	326137	0.313055	0.313055
S1_326149	01	326149	0.313055	0.313055
S1_377075	01	377075	0.5705	0.5705
S1_391950	01	391950	0.630792	0.630792
S1_406015	01	406015	0.461687	0.461687
S1_459400	01	459400	0.195168	0.195168
S1_459435	01	459435	0.647802	0.647802
S1_459487	01	459487	0.0100752	0.0100752
S1_507535	01	507535	0.0792082	0.0792082
S1_510900	01	510900	0.0715974	0.0715974
S1_510959	01	510959	0.675428	0.675428
S1_545963	01	545963	0.337039	0.337039
S1_556012	01	556012	0.325818	0.325818
S1_616031	01	616031	0.653456	0.653456
S1_617351	01	617351	0.162963	0.162963
S1_617358	01	617358	0.636034	0.636034
S1_617522	01	617522	0.763784	0.763784
S1_617524	01	617524	0.763784	0.763784
S1_617535	01	617535	0.763784	0.763784
S1_655819	01	655819	0.218406	0.218406
S1_655834	01	655834	0.0252881	0.0252881
S1_655835	01	655835	0.217701	0.217701
S1_668185	01	668185	0.323911	0.323911
S1_668188	01	668188	0.323911	0.323911
S1_668195	01	668195	0.323911	0.323911
S1_668285	01	668285	0.123662	0.123662
S1_669145	01	669145	0.181543	0.181543
S1_669187	01	669187	0.181543	0.181543
S1_673835	01	673835	0.181543	0.181543
S1_673910	01	673910	0.584595	0.584595
S1_673912	01	673912	0.182234	0.182234
S1_674050	01	674050	0.625112	0.625112
S1_687413	01	687413	0.629857	0.629857
S1_687454	01	687454	0.632647	0.632647
S1_718872	01	718872	0.41218	0.41218
S1_723954	01	723954	0.519584	0.519584
S1_762258	01	762258	0.61126	0.61126
S1_764929	01	764929	0.180342	0.180342
S1_764931	01	764931	0.180342	0.180342
S1_765026	01	765026	0.181543	0.181543
S1_812983	01	812983	0.684025	0.684025
S1_812995	01	812995	0.638232	0.638232
S1_813022	01	813022	0.684025	0.684025
S1_816517	01	816517	0.65883	0.65883
S1_831359	01	831359	0.699771	0.699771
S1_937412	01	937412	0.0196253	0.0196253
S1_937415	01	937415	0.0188744	0.0188744
S1_1049150	01	1049150	0.180342	0.180342
S1_1269774	01	1269774	0.678798	0.678798
S1_1271824	01	1271824	0.180943	0.180943
S1_1271827	01	1271827	0.0404187	0.0404187
S1_1272809	01	1272809	0.200649	0.200649
S1_1273653	01	1273653	0.570838	0.570838
S1_1273694	01	1273694	0.543248	0.543248
S1_1309945	01	1309945	0.632647	0.632647
S1_1318763	01	1318763	0.0049766	0.0049766
S1_1326634	01	1326634	0.169718	0.169718
S1_1523088	01	1523088	0.61839	0.61839
S1_1523095	01	1523095	0.61839	0.61839
S1_1523123	01	1523123	0.204046	0.204046
S1_1523124	01	1523124	0.204046	0.204046
S1_1523153	01	1523153	0.721803	0.721803
S1_1523195	01	1523195	0.181543	0.181543
S1_1523216	01	1523216	0.59445	0.59445
S1_1523219	01	1523219	0.59445	0.59445
S1_1555587	01	1555587	0.311308	0.311308
S1_1555605	01	1555605	0.313055	0.313055
S1_1557160	01	1557160	0.673477	0.673477
S1_1618883	01	1618883	0.142012	0.142012
S1_1618906	01	1618906	0.360849	0.360849
S1_1623809	01	1623809	0.181543	0.181543
S1_1755530	01	1755530	0.181543	0.181543
S1_1755549	01	1755549	0.70298	0.70298
S1_1780995	01	1780995	0.173056	0.173056
S1_1781011	01	1781011	0.0267933	0.0267933
S1_1781733	01	1781733	0.331476	0.331476
S1_1783409	01	1783409	0.334269	0.334269
S1_1804819	01	1804819	0.553675	0.553675
S1_1804820	01	1804820	0.631722	0.631722
S1_1804823	01	1804823	0.631722	0.631722
S1_1903320	01	1903320	0.291669	0.291669
S1_1903341	01	1903341	0.220038	0.220038
S1_1903374	01	1903374	0.319678	0.319678
S1_1919981	01	1919981	0.313055	0.313055
S1_1919988	01	1919988	0.666531	0.666531
S1_1920014	01	1920014	0.313055	0.313055
S1_1920167	01	1920167	0.0780756	0.0780756
S1_1920168	01	1920168	0.17974	0.17974
S1_1920188	01	1920188	0.598145	0.598145
S1_1920197	01	1920197	0.598145	0.598145
S1_2008113	01	2008113	0.21086	0.21086
S1_2129165	01	2129165	0.132934	0.132934
S1_2192510	01	2192510	0.591398	0.591398
S1_2192530	01	2192530	0.0734481	0.0734481
S1_2214250	01	2214250	0.665662	0.665662
S1_2235266	01	2235266	0.63569	0.63569
S1_2235284	01	2235284	0.181543	0.181543
S1_2460791	01	2460791	0.246445	0.246445
S1_2460806	01	2460806	0.0362382	0.0362382
S1_2460837	01	2460837	0.219227	0.219227
S1_2461910	01	2461910	0.0995453	0.0995453
S1_2461921	01	2461921	0.0995453	0.0995453
S1_2546262	01	2546262	0.105776	0.105776
S1_2546277	01	2546277	0.764525	0.764525
S1_2604954	01	2604954	0.313055	0.313055
S1_2604962	01	2604962	0.181543	0.181543
S1_2635483	01	2635483	0.432436	0.432436
S1_2635879	01	2635879	0.313055	0.313055
S1_2635930	01	2635930	0.181543	0.181543
S1_2636707	01	2636707	0.398193	0.398193
S1_2637047	01	2637047	0.648992	0.648992
S1_2637289	01	2637289	0.291826	0.291826
S1_2638046	01	2638046	0.340696	0.340696
S1_2638093	01	2638093	0.385605	0.385605
S1_2658859	01	2658859	0.0891487	0.0891487
S1_2693522	01	2693522	0.640505	0.640505
S1_2693552	01	2693552	0.351847	0.351847
S1_2693691	01	2693691	0.302436	0.302436
S1_2755171	01	2755171	0.221914	0.221914
S1_2755972	01	2755972	0.453449	0.453449
S1_2756785	01	2756785	0.432133	0.432133
S1_2763494	01	2763494	0.325818	0.325818
S1_2784787	01	2784787	0.180943	0.180943
S1_2784799	01	2784799	0.631722	0.631722
S1_2784806	01	2784806	0.180943	0.180943
S1_2785518	01	2785518	0.313055	0.313055
S1_2785569	01	2785569	0.313055	0.313055
S1_2786007	01	2786007	0.235423	0.235423
S1_2786071	01	2786071	0.176716	0.176716
S1_2794003	01	2794003	0.333343	0.333343
S1_2794026	01	2794026	0.333343	0.333343
S1_2821145	01	2821145	0.17974	0.17974
S1_2822476	01	2822476	0.0145291	0.0145291
S1_2823212	01	2823212	0.0337276	0.0337276
S1_2831284	01	2831284	0.181543	0.181543
S1_2831764	01	2831764	0.135393	0.135393
S1_2832466	01	2832466	0.340696	0.340696
S1_2832472	01	2832472	0.663503	0.663503
S1_2860230	01	2860230	0.482176	0.482176
S1_2860246	01	2860246	0.479857	0.479857
S1_2860329	01	2860329	0.702179	0.702179
S1_2860338	01	2860338	0.484297	0.484297
S1_2875852	01	2875852	0.17974	0.17974
S1_2876029	01	2876029	0.0869024	0.0869024
S1_2876718	01	2876718	0.0356819	0.0356819
S1_2876873	01	2876873	0.0691677	0.0691677
S1_2886510	01	2886510	0.154426	0.154426
S1_3074037	01	3074037	0.0541695	0.0541695
S1_3087498	01	3087498	0.180943	0.180943
S1_3087511	01	3087511	0.665662	0.665662
S1_3108393	01	3108393	0.176716	0.176716
S1_3108458	01	3108458	0.0478406	0.0478406
S1_3108598	01	3108598	0.0811616	0.0811616
S1_3108611	01	3108611	0.0306203	0.0306203
S1_3109823	01	3109823	0.183463	0.183463
S1_3125271	01	3125271	0.321992	0.321992
S1_3126726	01	3126726	0.35587	0.35587
S1_3126751	01	3126751	0.35587	0.35587
S1_3126768	01	3126768	0.672773	0.672773
S1_3255572	01	3255572	0.632647	0.632647
S1_3283501	01	3283501	0.650843	0.650843
S1_3322338	01	3322338	0.297001	0.297001
S1_3323913	01	3323913	0.768637	0.768637
S1_3324179	01	3324179	0.120166	0.120166
S1_3417424	01	3417424	0.0881036	0.0881036
S1_3417467	01	3417467	0.371505	0.371505
S1_3431041	01	3431041	0.309552	0.309552
S1_3435968	01	3435968	0.632647	0.632647
S1_3436001	01	3436001	0.181543	0.181543
S1_3457511	01	3457511	0.182821	0.182821
S1_3457565	01	3457565	0.428926	0.428926
S1_3473358	01	3473358	0.0427691	0.0427691
S1_3473458	01	3473458	0.19215	0.19215
S1_3490489	01	3490489	0.223222	0.223222
S1_3490621	01	3490621	0.00754119	0.00754119
S1_3490624	01	3490624	0.305122	0.305122
S1_3537899	01	3537899	0.00852758	0.00852758
S1_3538586	01	3538586	0.331476	0.331476
S1_3549145	01	3549145	0.176716	0.176716
S1_3549231	01	3549231	0.307787	0.307787
S1_3699314	01	3699314	0.213504	0.213504
S1_3699336	01	3699336	0.181543	0.181543
S1_3699337	01	3699337	0.181543	0.181543
S1_3700558	01	3700558	0.313055	0.313055
S1_3778018	01	3778018	0.405493	0.405493
S1_3810128	01	3810128	0.313633	0.313633
S1_3810143	01	3810143	0.313633	0.313633
S1_3835253	01	3835253	0.214866	0.214866
S1_3856521	01	3856521	0.570252	0.570252
S1_3871228	01	3871228	0.181543	0.181543
S1_3871240	01	3871240	0.181543	0.181543
S1_3871277	01	3871277	0.0792082	0.0792082
S1_3871303	01	3871303	0.181543	0.181543
S1_3884476	01	3884476	0.357906	0.357906
S1_3905557	01	3905557	0.00225013	0.00225013
S1_3917224	01	3917224	0.0126199	0.0126199
S1_3917288	01	3917288	0.637139	0.637139
S1_3951440	01	3951440	0.0212011	0.0212011
S1_3972566	01	3972566	0.384309	0.384309
S1_3972693	01	3972693	0.173556	0.173556
S1_3973805	01	3973805	0.290767	0.290767
S1_3973899	01	3973899	0.220038	0.220038
S1_3973933	01	3973933	0.247949	0.247949
S1_3974005	01	3974005	0.20348	0.20348
S1_3974039	01	3974039	0.236051	0.236051
S1_3981520	01	3981520	0.20601	0.20601
S1_3981549	01	3981549	0.0110158	0.0110158
S1_3981597	01	3981597	0.22233	0.22233
S1_3993905	01	3993905	0.632647	0.632647
S1_3993918	01	3993918	0.181543	0.181543
S1_3993960	01	3993960	0.701373	0.701373
S1_3994177	01	3994177	0.211293	0.211293
S1_3995275	01	3995275	0.632647	0.632647
S1_3995587	01	3995587	0.210084	0.210084
S1_4036553	01	4036553	0.311308	0.311308
S1_4050155	01	4050155	0.0616366	0.0616366
S1_4052760	01	4052760	0.00849448	0.00849448
S1_4170798	01	4170798	0.0430778	0.0430778
S1_4170808	01	4170808	0.00844605	0.00844605
S1_4170815	01	4170815	0.00762432	0.00762432
S1_4172037	01	4172037	0.181543	0.181543
S1_4239865	01	4239865	0.227333	0.227333
S1_4250264	01	4250264	0.208422	0.208422
S1_4254489	01	4254489	0.181543	0.181543
S1_4254546	01	4254546	0.0205488	0.0205488
S1_4265224	01	4265224	0.0680868	0.0680868
S1_4265249	01	4265249	0.0646634	0.0646634
S1_4265263	01	4265263	0.0639419	0.0639419
S1_4406820	01	4406820	0.0269739	0.0269739
S1_4546941	01	4546941	0.387428	0.387428
S1_4585990	01	4585990	0.177322	0.177322
S1_4592888	01	4592888	0.210174	0.210174
S1_4592984	01	4592984	0.180943	0.180943
S1_4662409	01	4662409	0.100091	0.100091
S1_4684493	01	4684493	0.213504	0.213504
S1_4699534	01	4699534	0.180943	0.180943
S1_4752616	01	4752616	0.0573592	0.0573592
S1_4757327	01	4757327	0.1755	0.1755
S1_4772588	01	4772588	0.323884	0.323884
S1_4772695	01	4772695	0.180342	0.180342
S1_4903110	01	4903110	0.165012	0.165012
S1_4903137	01	4903137	0.641361	0.641361
S1_4903241	01	4903241	0.379139	0.379139
S1_4903246	01	4903246	0.453478	0.453478
S1_4916807	01	4916807	0.38846	0.38846
S1_4916818	01	4916818	0.276006	0.276006
S1_4920168	01	4920168	0.23419	0.23419
S1_4920182	01	4920182	0.387428	0.387428
S1_4920194	01	4920194	0.23419	0.23419
S1_4922216	01	4922216	0.626505	0.626505
S1_4922245	01	4922245	0.617546	0.617546
S1_4970768	01	4970768	0.0792082	0.0792082
S1_4970882	01	4970882	0.337957	0.337957
S1_4997171	01	4997171	0.0436823	0.0436823
S1_4997212	01	4997212	0.481495	0.481495
S1_4997228	01	4997228	0.176108	0.176108
S1_5028407	01	5028407	0.181543	0.181543
S1_5039279	01	5039279	0.658946	0.658946
S1_5039320	01	5039320	0.384868	0.384868
S1_5042122	01	5042122	0.213504	0.213504
S1_5042236	01	5042236	0.548391	0.548391
S1_5079135	01	5079135	0.181543	0.181543
S1_5087531	01	5087531	0.257357	0.257357
S1_5087543	01	5087543	0.154562	0.154562
S1_5141790	01	5141790	0.184812	0.184812
S1_5141898	01	5141898	0.491313	0.491313
S1_5148974	01	5148974	0.17974	0.17974
S1_5149032	01	5149032	0.199353	0.199353
S1_5155490	01	5155490	0.499502	0.499502
S1_5208969	01	5208969	0.36822	0.36822
S1_5210420	01	5210420	0.247949	0.247949
S1_5216742	01	5216742	0.0244823	0.0244823
S1_5228266	01	5228266	0.70298	0.70298
S1_5264228	01	5264228	0.755615	0.755615
S1_5264250	01	5264250	0.216994	0.216994
S1_5354630	01	5354630	0.204235	0.204235
S1_5361914	01	5361914	0.0458054	0.0458054
S1_5410798	01	5410798	0.669807	0.669807
S1_5410815	01	5410815	0.155485	0.155485
S1_5414173	01	5414173	0.337957	0.337957
S1_5418379	01	5418379	0.196749	0.196749
S1_5521263	01	5521263	0.405493	0.405493
S1_5531726	01	5531726	0.227333	0.227333
S1_5584682	01	5584682	0.308671	0.308671
S1_5585068	01	5585068	0.0254539	0.0254539
S1_5585077	01	5585077	0.0254539	0.0254539
S1_5585078	01	5585078	0.0254539	0.0254539
S1_5624161	01	5624161	0.179389	0.179389
S1_5628125	01	5628125	0.767942	0.767942
S1_5628128	01	5628128	0.734352	0.734352
S1_5641355	01	5641355	0.748099	0.748099
S1_5658166	01	5658166	0.20525	0.20525
S1_5920878	01	5920878	0.666531	0.666531
S1_5920897	01	5920897	0.00272073	0.00272073
S1_5920902	01	5920902	0.181543	0.181543
S1_5921626	01	5921626	0.181543	0.181543
S1_5925868	01	5925868	0.181543	0.181543
S1_5929695	01	5929695	0.666531	0.666531
S1_6003735	01	6003735	0.337039	0.337039
S1_6084195	01	6084195	0.273214	0.273214
S1_6084217	01	6084217	0.438206	0.438206
S1_6084264	01	6084264	0.0619679	0.0619679
S1_6097555	01	6097555	0.365692	0.365692
S1_6098286	01	6098286	0.00288495	0.00288495
S1_6098296	01	6098296	0.701373	0.701373
S1_6098299	01	6098299	0.0159821	0.0159821
S1_6098762	01	6098762	0.70298	0.70298
S1_6113863	01	6113863	0.181543	0.181543
S1_6113893	01	6113893	0.200001	0.200001
S1_6115596	01	6115596	0.08748	0.08748
S1_6119579	01	6119579	0.701373	0.701373
S1_6125367	01	6125367	0.600854	0.600854
S1_6128043	01	6128043	0.0842528	0.0842528
S1_6128060	01	6128060	0.600327	0.600327
S1_6128120	01	6128120	0.181543	0.181543
S1_6128147	01	6128147	0.213504	0.213504
S1_6128894	01	6128894	0.505077	0.505077
S1_6134304	01	6134304	0.214154	0.214154
S1_6135850	01	6135850	0.666531	0.666531
S1_6138804	01	6138804	0.70298	0.70298
S1_6139009	01	6139009	0.180943	0.180943
S1_6151377	01	6151377	0.72943	0.72943
S1_6156722	01	6156722	0.311308	0.311308
S1_6156723	01	6156723	0.213504	0.213504
S1_6163708	01	6163708	0.247949	0.247949
S1_6168758	01	6168758	0.702179	0.702179
S1_6168812	01	6168812	0.70298	0.70298
S1_6168875	01	6168875	0.070058	0.070058
S1_6170274	01	6170274	0.357906	0.357906
S1_6170280	01	6170280	0.357906	0.357906
S1_6175208	01	6175208	0.213504	0.213504
S1_6208078	01	6208078	0.193669	0.193669
S1_6208165	01	6208165	0.271135	0.271135
S1_6208731	01	6208731	0.306901	0.306901
S1_6208749	01	6208749	0.697279	0.697279
S1_6265788	01	6265788	0.181543	0.181543
S1_6287615	01	6287615	0.46658	0.46658
S1_6288584	01	6288584	0.405493	0.405493
S1_6288585	01	6288585	0.117999	0.117999
S1_6358645	01	6358645	0.248332	0.248332
S1_6358674	01	6358674	0.6392	0.6392
S1_6358707	01	6358707	0.161239	0.161239
S1_6358713	01	6358713	0.161239	0.161239
S1_6408222	01	6408222	0.220038	0.220038
S1_6418761	01	6418761	0.394402	0.394402
S1_6418762	01	6418762	0.394402	0.394402
S1_6418764	01	6418764	0.394402	0.394402
S1_6418907	01	6418907	0.323544	0.323544
S1_6418931	01	6418931	0.313055	0.313055
S1_6418949	01	6418949	0.421831	0.421831
S1_6418971	01	6418971	0.408539	0.408539
S1_6420719	01	6420719	0.307386	0.307386
S1_6420724	01	6420724	0.488582	0.488582
S1_6420740	01	6420740	0.307386	0.307386
S1_6421958	01	6421958	0.356919	0.356919
S1_6422015	01	6422015	0.62915	0.62915
S1_6422049	01	6422049	0.354937	0.354937
S1_6422079	01	6422079	0.65373	0.65373
S1_6425078	01	6425078	0.312183	0.312183
S1_6568029	01	6568029	0.0321591	0.0321591
S1_6673951	01	6673951	0.200001	0.200001
S1_6685770	01	6685770	0.0780841	0.0780841
S1_6685788	01	6685788	0.301654	0.301654
S1_6685873	01	6685873	0.188164	0.188164
S1_6685911	01	6685911	0.180943	0.180943
S1_6685943	01	6685943	0.180943	0.180943
S1_6685994	01	6685994	0.180943	0.180943
S1_6707783	01	6707783	0.343805	0.343805
S1_6824291	01	6824291	0.29517	0.29517
S1_7002927	01	7002927	0.340696	0.340696
S1_7238198	01	7238198	0.173669	0.173669
S1_7238215	01	7238215	0.173669	0.173669
S1_7246284	01	7246284	0.0494644	0.0494644
S1_7246292	01	7246292	0.313055	0.313055
S1_7274453	01	7274453	0.2287	0.2287
S1_7305312	01	7305312	0.0747696	0.0747696
S1_7305315	01	7305315	0.34174	0.34174
S1_7310786	01	7310786	0.0476169	0.0476169
S1_7310805	01	7310805	0.200649	0.200649
S1_7310875	01	7310875	0.17974	0.17974
S1_7310876	01	7310876	0.180342	0.180342
S1_7318326	01	7318326	0.666531	0.666531
S1_7318340	01	7318340	0.181543	0.181543
S1_7318392	01	7318392	0.751239	0.751239
S1_7318421	01	7318421	0.078319	0.078319
S1_7322196	01	7322196	0.00430682	0.00430682
S1_7322227	01	7322227	0.0654966	0.0654966
S1_7322234	01	7322234	0.0157329	0.0157329
S1_7359216	01	7359216	0.181543	0.181543
S1_7386022	01	7386022	0.281615	0.281615
S1_7396575	01	7396575	0.361823	0.361823
S1_7396858	01	7396858	0.0461934	0.0461934
S1_7556384	01	7556384	0.700563	0.700563
S1_7631034	01	7631034	0.337009	0.337009
S1_7739785	01	7739785	0.247198	0.247198
S1_7739786	01	7739786	0.247198	0.247198
S1_7739787	01	7739787	0.247198	0.247198
S1_7739788	01	7739788	0.247198	0.247198
S1_7739832	01	7739832	0.224877	0.224877
S1_7739836	01	7739836	0.290767	0.290767
S1_7768283	01	7768283	0.699789	0.699789
S1_7768401	01	7768401	0.708015	0.708015
S1_7824807	01	7824807	0.300135	0.300135
S1_7824833	01	7824833	0.172505	0.172505
S1_7897654	01	7897654	0.180943	0.180943
S1_7897670	01	7897670	0.180943	0.180943
S1_7973554	01	7973554	0.18211	0.18211
S1_8137188	01	8137188	0.669188	0.669188
S1_8152195	01	8152195	0.405493	0.405493
S1_8199367	01	8199367	0.178533	0.178533
S1_8199370	01	8199370	0.178533	0.178533
S1_8199402	01	8199402	0.178533	0.178533
S1_8375981	01	8375981	0.620629	0.620629
S1_8376075	01	8376075	0.186156	0.186156
S1_8378738	01	8378738	0.0887322	0.0887322
S1_8692589	01	8692589	0.702179	0.702179
S1_8747440	01	8747440	0.313055	0.313055
S1_9232215	01	9232215	0.180943	0.180943
S1_9248396	01	9248396	0.058785	0.058785
S1_9267867	01	9267867	0.31617	0.31617
S1_9267917	01	9267917	0.214861	0.214861
S1_9340363	01	9340363	0.608873	0.608873
S1_9340444	01	9340444	0.0144048	0.0144048
S1_9340446	01	9340446	0.0144048	0.0144048
S1_9346845	01	9346845	0.181543	0.181543
S1_9348489	01	9348489	0.208523	0.208523
S1_9363345	01	9363345	0.312183	0.312183
S1_9363404	01	9363404	0.311308	0.311308
S1_9553993	01	9553993	0.765369	0.765369
S1_9554083	01	9554083	0.662323	0.662323
S1_9564062	01	9564062	0.019211	0.019211
S1_9564063	01	9564063	0.0129989	0.0129989
S1_9623450	01	9623450	0.363764	0.363764
S1_9641496	01	9641496	0.181543	0.181543
S1_9686580	01	9686580	0.0750399	0.0750399
S1_9693679	01	9693679	0.663844	0.663844
S1_9704589	01	9704589	0.313055	0.313055
S1_9736578	01	9736578	0.064896	0.064896
S1_9736580	01	9736580	0.064896	0.064896
S1_9736585	01	9736585	0.064896	0.064896
S1_9752997	01	9752997	0.362666	0.362666
S1_9752998	01	9752998	0.362666	0.362666
S1_9899819	01	9899819	0.180943	0.180943
S1_9901350	01	9901350	0.72398	0.72398
S1_9901395	01	9901395	0.539879	0.539879
S1_9901396	01	9901396	0.539879	0.539879
S1_9901397	01	9901397	0.579018	0.579018
S1_9922350	01	9922350	0.181543	0.181543
S1_9922648	01	9922648	0.181543	0.181543
S1_9922789	01	9922789	0.181543	0.181543
S1_9923440	01	9923440	0.224528	0.224528
S1_9962934	01	9962934	0.679922	0.679922
S1_9964030	01	9964030	0.320063	0.320063
S1_9964132	01	9964132	0.0820097	0.0820097
S1_9970909	01	9970909	0.247949	0.247949
S1_9978496	01	9978496	0.0476548	0.0476548
S1_9978536	01	9978536	0.180342	0.180342
S1_9983144	01	9983144	0.666531	0.666531
S1_10002300	01	10002300	0.0352423	0.0352423
S1_10002304	01	10002304	0.181543	0.181543
S1_10002309	01	10002309	0.468722	0.468722
S1_10002317	01	10002317	0.170598	0.170598
S1_10002364	01	10002364	0.17489	0.17489
S1_10002400	01	10002400	0.0359501	0.0359501
S1_10004044	01	10004044	0.539525	0.539525
S1_10012458	01	10012458	0.181543	0.181543
S1_10022922	01	10022922	0.058862	0.058862
S1_10058421	01	10058421	0.00486664	0.00486664
S1_10060908	01	10060908	0.701373	0.701373
S1_10061839	01	10061839	0.0889666	0.0889666
S1_10081072	01	10081072	0.0266819	0.0266819
S1_10081087	01	10081087	0.0145025	0.0145025
S1_10081121	01	10081121	0.181543	0.181543
S1_10081133	01	10081133	0.181543	0.181543
S1_10081238	01	10081238	0.0463429	0.0463429
S1_10127374	01	10127374	0.013818	0.013818
S1_10241424	01	10241424	0.0260401	0.0260401
S1_10321619	01	10321619	0.0792082	0.0792082
S1_10333296	01	10333296	0.0773898	0.0773898
S1_10333317	01	10333317	0.0773898	0.0773898
S1_10346066	01	10346066	0.398597	0.398597
S1_10666631	01	10666631	0.19915	0.19915
S1_10666772	01	10666772	0.332117	0.332117
S1_10672030	01	10672030	0.313055	0.313055
S1_10672171	01	10672171	0.180342	0.180342
S1_10672196	01	10672196	0.181543	0.181543
S1_10716244	01	10716244	0.0186101	0.0186101
S1_10716268	01	10716268	0.417343	0.417343
S1_10716337	01	10716337	0.0768389	0.0768389
S1_10793546	01	10793546	0.214324	0.214324
S1_10793604	01	10793604	0.121245	0.121245
S1_10843951	01	10843951	0.0792082	0.0792082
S1_10971033	01	10971033	0.469074	0.469074
S1_10971045	01	10971045	0.392111	0.392111
S1_11096394	01	11096394	0.44417	0.44417
S1_11111316	01	11111316	0.181543	0.181543
S1_11111344	01	11111344	0.181543	0.181543
S1_11113879	01	11113879	0.169364	0.169364
S1_11113916	01	11113916	0.468626	0.468626
S1_11136432	01	11136432	0.0765606	0.0765606
S1_11572109	01	11572109	0.0889792	0.0889792
S1_11572126	01	11572126	0.388062	0.388062
S1_11572188	01	11572188	0.370143	0.370143
S1_11585541	01	11585541	0.701756	0.701756
S1_11585682	01	11585682	0.456865	0.456865
S1_11615748	01	11615748	0.190005	0.190005
S1_11618553	01	11618553	0.139747	0.139747
S1_11618638	01	11618638	0.352941	0.352941
S1_12112085	01	12112085	0.455829	0.455829
S1_12117120	01	12117120	0.180943	0.180943
S1_12118323	01	12118323	0.666531	0.666531
S1_12125395	01	12125395	0.307822	0.307822
S1_12125570	01	12125570	0.558549	0.558549
S1_12125749	01	12125749	0.181543	0.181543
S1_12140940	01	12140940	0.034425	0.034425
S1_12140946	01	12140946	0.0343247	0.0343247
S1_12140966	01	12140966	0.00425744	0.00425744
S1_12675903	01	12675903	0.0380988	0.0380988
S1_12799873	01	12799873	0.666531	0.666531
S1_12867202	01	12867202	0.181543	0.181543
S1_12867221	01	12867221	0.181543	0.181543
S1_12867263	01	12867263	0.313055	0.313055
S1_12867266	01	12867266	0.220649	0.220649
S1_12966454	01	12966454	0.380497	0.380497
S1_12970235	01	12970235	0.404091	0.404091
S1_12970251	01	12970251	0.181543	0.181543
S1_12970488	01	12970488	0.204777	0.204777
S1_13017813	01	13017813	0.623062	0.623062
S1_13520691	01	13520691	0.180943	0.180943
S1_13618319	01	13618319	0.280788	0.280788
S1_13629896	01	13629896	0.0350502	0.0350502
S1_13629898	01	13629898	0.368563	0.368563
S1_13629903	01	13629903	0.368563	0.368563
S1_13630464	01	13630464	0.322953	0.322953
S1_13630595	01	13630595	0.350933	0.350933
S1_13630616	01	13630616	0.350933	0.350933
S1_13630619	01	13630619	0.350933	0.350933
S1_13630713	01	13630713	0.320063	0.320063
S1_13631248	01	13631248	0.337039	0.337039
S1_13631289	01	13631289	0.198053	0.198053
S1_13632722	01	13632722	0.362795	0.362795
S1_13632729	01	13632729	0.362795	0.362795
S1_13632873	01	13632873	0.207465	0.207465
S1_13634354	01	13634354	0.310431	0.310431
S1_13634485	01	13634485	0.312183	0.312183
S1_13634619	01	13634619	0.216548	0.216548
S1_13635940	01	13635940	0.329601	0.329601
S1_13635942	01	13635942	0.329601	0.329601
S1_13635967	01	13635967	0.419917	0.419917
S1_13636010	01	13636010	0.311308	0.311308
S1_13742294	01	13742294	0.313055	0.313055
S1_13744602	01	13744602	0.282076	0.282076
S1_13745800	01	13745800	0.200649	0.200649
S1_13879189	01	13879189	0.561366	0.561366
S1_13881023	01	13881023	0.305735	0.305735
S1_13881025	01	13881025	0.198053	0.198053
S1_13939573	01	13939573	0.0698355	0.0698355
S1_13939590	01	13939590	0.192807	0.192807
S1_13996881	01	13996881	0.192575	0.192575
S1_14033806	01	14033806	0.602756	0.602756
S1_14036748	01	14036748	0.161256	0.161256
S1_14045227	01	14045227	0.00825456	0.00825456
S1_14045233	01	14045233	0.161245	0.161245
S1_14045244	01	14045244	0.161245	0.161245
S1_14185194	01	14185194	0.176108	0.176108
S1_14206446	01	14206446	0.222327	0.222327
S1_14206455	01	14206455	0.222327	0.222327
S1_14216041	01	14216041	0.0820097	0.0820097
S1_14221169	01	14221169	0.437535	0.437535
S1_14221211	01	14221211	0.2721	0.2721
S1_14222420	01	14222420	0.31124	0.31124
S1_14231688	01	14231688	0.61363	0.61363
S1_14231759	01	14231759	0.181543	0.181543
S1_14276005	01	14276005	0.304229	0.304229
S1_14276058	01	14276058	0.39924	0.39924
S1_14276068	01	14276068	0.177928	0.177928
S1_14279618	01	14279618	0.180943	0.180943
S1_14279627	01	14279627	0.180943	0.180943
S1_14282171	01	14282171	0.31291	0.31291
S1_14393104	01	14393104	0.179137	0.179137
S1_14404804	01	14404804	0.0563576	0.0563576
S1_14512155	01	14512155	0.626785	0.626785
S1_14635017	01	14635017	0.0733775	0.0733775
S1_14645775	01	14645775	0.181543	0.181543
S1_14693829	01	14693829	0.181543	0.181543
S1_14718890	01	14718890	0.062475	0.062475
S1_14766414	01	14766414	0.181543	0.181543
S1_15116339	01	15116339	0.231063	0.231063
S1_15156777	01	15156777	0.431027	0.431027
S1_15222515	01	15222515	0.0694246	0.0694246
S1_15222527	01	15222527	0.388829	0.388829
S1_15222533	01	15222533	0.38807	0.38807
S1_15222541	01	15222541	0.38807	0.38807
S1_15223755	01	15223755	0.0540862	0.0540862
S1_15361687	01	15361687	0.342999	0.342999
S1_15367679	01	15367679	0.405819	0.405819
S1_15367776	01	15367776	0.200649	0.200649
S1_15367783	01	15367783	0.200649	0.200649
S1_15372309	01	15372309	0.318213	0.318213
S1_15372325	01	15372325	0.253969	0.253969
S1_15372330	01	15372330	0.253969	0.253969
S1_15372432	01	15372432	0.448699	0.448699
S1_15403485	01	15403485	0.406965	0.406965
S1_15403533	01	15403533	0.24085	0.24085
S1_15403547	01	15403547	0.505227	0.505227
S1_15403671	01	15403671	0.459713	0.459713
S1_15433694	01	15433694	0.402557	0.402557
S1_15499050	01	15499050	0.561697	0.561697
S1_15499139	01	15499139	0.227333	0.227333
S1_15499342	01	15499342	0.460458	0.460458
S1_15988208	01	15988208	0.440286	0.440286
S1_15992537	01	15992537	0.524234	0.524234
S1_16004597	01	16004597	0.347949	0.347949
S1_16043970	01	16043970	0.693606	0.693606
S1_16145843	01	16145843	0.190162	0.190162
S1_16888381	01	16888381	0.0239644	0.0239644
S1_17017538	01	17017538	0.0178908	0.0178908
S1_17549418	01	17549418	0.105585	0.105585
S1_17807625	01	17807625	0.462839	0.462839
S1_17819099	01	17819099	0.51229	0.51229
S1_17821345	01	17821345	0.17974	0.17974
S1_17830395	01	17830395	0.0159076	0.0159076
S1_17842532	01	17842532	0.291479	0.291479
S1_17855937	01	17855937	0.222394	0.222394
S1_17898744	01	17898744	0.0178839	0.0178839
S1_17898747	01	17898747	0.00146136	0.00146136
S1_18033543	01	18033543	0.062212	0.062212
S1_18033552	01	18033552	0.0164964	0.0164964
S1_18033598	01	18033598	0.246445	0.246445
S1_18033652	01	18033652	0.181543	0.181543
S1_18961716	01	18961716	0.0538515	0.0538515
S1_19030416	01	19030416	0.35537	0.35537
S1_19031579	01	19031579	0.473447	0.473447
S1_19244578	01	19244578	0.00382538	0.00382538
S1_19250860	01	19250860	0.243511	0.243511
S1_19345502	01	19345502	0.178533	0.178533
S1_19462513	01	19462513	0.178533	0.178533
S1_19650794	01	19650794	0.0562544	0.0562544
S1_19650806	01	19650806	0.0562544	0.0562544
S1_19650817	01	19650817	0.0562544	0.0562544
S1_19650849	01	19650849	0.0562544	0.0562544
S1_19808987	01	19808987	0.403539	0.403539
S1_19891589	01	19891589	0.388829	0.388829
S1_19897386	01	19897386	0.491237	0.491237
S1_19897770	01	19897770	0.17974	0.17974
S1_20006326	01	20006326	0.313055	0.313055
S1_20006356	01	20006356	0.191488	0.191488
S1_20006374	01	20006374	0.327715	0.327715
S1_20020142	01	20020142	0.300634	0.300634
S1_20020173	01	20020173	0.300634	0.300634
S1_20020175	01	20020175	0.300634	0.300634
S1_20034713	01	20034713	0.644005	0.644005
S1_20441748	01	20441748	0.0912997	0.0912997
S1_20441794	01	20441794	0.00868878	0.00868878
S1_20441830	01	20441830	0.0213296	0.0213296
S1_20441832	01	20441832	0.310431	0.310431
S1_20455049	01	20455049	0.286221	0.286221
S1_20612251	01	20612251	0.00530687	0.00530687
S1_20612315	01	20612315	0.0226963	0.0226963
S1_20612317	01	20612317	0.19544	0.19544
S1_20704647	01	20704647	0.00921482	0.00921482
S1_20751136	01	20751136	0.196749	0.196749
S1_20751138	01	20751138	0.196749	0.196749
S1_20819293	01	20819293	0.427666	0.427666
S1_20819305	01	20819305	0.0186037	0.0186037
S1_20819308	01	20819308	0.0792082	0.0792082
S1_20819309	01	20819309	0.0112182	0.0112182
S1_20819319	01	20819319	0.0278469	0.0278469
S1_20819323	01	20819323	0.0111015	0.0111015
S1_20886938	01	20886938	0.218414	0.218414
S1_20920625	01	20920625	0.213504	0.213504
S1_21112843	01	21112843	0.00221695	0.00221695
S1_22006673	01	22006673	0.0410204	0.0410204
S1_22006714	01	22006714	0.0645014	0.0645014
S1_22006717	01	22006717	0.0476148	0.0476148
S1_22006720	01	22006720	0.0484585	0.0484585
S1_22006721	01	22006721	0.0479653	0.0479653
S1_22006722	01	22006722	0.000632519	0.000632519
S1_23009074	01	23009074	0.181543	0.181543
S1_23012331	01	23012331	0.181543	0.181543
S1_23026696	01	23026696	0.133196	0.133196
S1_23063071	01	23063071	0.00196519	0.00196519
S1_23235795	01	23235795	0.451039	0.451039
S1_23304008	01	23304008	0.00749333	0.00749333
S1_23457019	01	23457019	0.543248	0.543248
S1_23468368	01	23468368	0.308247	0.308247
S1_23479705	01	23479705	0.00636792	0.00636792
S1_23479714	01	23479714	0.00636792	0.00636792
S1_23479726	01	23479726	0.43617	0.43617
S1_23479741	01	23479741	0.324479	0.324479
S1_25665009	01	25665009	0.420828	0.420828
S1_25678653	01	25678653	0.580263	0.580263
S1_25820723	01	25820723	0.239765	0.239765
S1_25870200	01	25870200	0.0336002	0.0336002
S1_25870223	01	25870223	0.634715	0.634715
S1_25870225	01	25870225	0.17974	0.17974
S1_25873208	01	25873208	0.0683493	0.0683493
S1_26184930	01	26184930	0.523647	0.523647
S1_26307937	01	26307937	0.120567	0.120567
S1_26307985	01	26307985	0.25698	0.25698
S1_26471779	01	26471779	0.686766	0.686766
S1_26471832	01	26471832	0.371505	0.371505
S1_26513370	01	26513370	0.622418	0.622418
S1_26515884	01	26515884	0.0208673	0.0208673
S1_26515890	01	26515890	0.0208673	0.0208673
S1_26516173	01	26516173	0.0673367	0.0673367
S1_26516175	01	26516175	0.0673367	0.0673367
S1_26573036	01	26573036	0.404196	0.404196
S1_26573126	01	26573126	0.413169	0.413169
S1_26888684	01	26888684	0.107591	0.107591
S1_27468004	01	27468004	0.200001	0.200001
S1_27565242	01	27565242	0.0792499	0.0792499
S1_27565250	01	27565250	0.405493	0.405493
S1_27648496	01	27648496	0.180943	0.180943
S1_27649836	01	27649836	0.181543	0.181543
S1_27649980	01	27649980	0.214866	0.214866
S1_28181581	01	28181581	0.17489	0.17489
S1_29074020	01	29074020	0.181543	0.181543
S1_29074028	01	29074028	0.181543	0.181543
S1_29074044	01	29074044	0.70298	0.70298
S1_29555394	01	29555394	0.340696	0.340696
S1_29561456	01	29561456	0.375384	0.375384
S1_29727478	01	29727478	0.382423	0.382423
S1_29810085	01	29810085	0.0602236	0.0602236
S1_29916328	01	29916328	0.722472	0.722472
S1_30241722	01	30241722	0.60927	0.60927
S1_30241736	01	30241736	0.463097	0.463097
S1_30302308	01	30302308	0.194784	0.194784
S1_30302347	01	30302347	0.194784	0.194784
S1_30302406	01	30302406	0.681297	0.681297
S1_30302451	01	30302451	0.681297	0.681297
S1_30378700	01	30378700	0.624762	0.624762
S1_30378813	01	30378813	0.239959	0.239959
S1_30391273	01	30391273	0.0750529	0.0750529
S1_30391466	01	30391466	0.233029	0.233029
S1_30400718	01	30400718	0.181543	0.181543
S1_30477684	01	30477684	0.00981843	0.00981843
S1_30847033	01	30847033	0.325816	0.325816
S1_30847043	01	30847043	0.470605	0.470605
S1_30847060	01	30847060	0.121165	0.121165
S1_30847064	01	30847064	0.192917	0.192917
S1_30912278	01	30912278	0.138348	0.138348
S1_30912391	01	30912391	0.450452	0.450452
S1_31002284	01	31002284	0.310431	0.310431
S1_31002322	01	31002322	0.212754	0.212754
S1_31023772	01	31023772	0.541437	0.541437
S1_31117455	01	31117455	0.181543	0.181543
S1_31117469	01	31117469	0.181543	0.181543
S1_31117515	01	31117515	0.208133	0.208133
S1_31225622	01	31225622	0.612035	0.612035
S1_31225651	01	31225651	0.612035	0.612035
S1_31227286	01	31227286	0.181543	0.181543
S1_31228089	01	31228089	0.17974	0.17974
S1_31228134	01	31228134	0.388289	0.388289
S1_31237613	01	31237613	0.0792082	0.0792082
S1_31237673	01	31237673	0.649879	0.649879
S1_31400567	01	31400567	0.0769399	0.0769399
S1_31400692	01	31400692	0.500463	0.500463
S1_31400711	01	31400711	0.198704	0.198704
S1_31708972	01	31708972	0.596051	0.596051
S1_31837078	01	31837078	0.177322	0.177322
S1_31837175	01	31837175	0.351939	0.351939
S1_31842896	01	31842896	0.211251	0.211251
S1_31842946	01	31842946	0.181543	0.181543
S1_31842987	01	31842987	0.213504	0.213504
S1_31932322	01	31932322	0.650395	0.650395
S1_32953261	01	32953261	0.181543	0.181543
S1_32953280	01	32953280	0.181543	0.181543
S1_32953292	01	32953292	0.181543	0.181543
S1_32964755	01	32964755	0.0360884	0.0360884
S1_32964770	01	32964770	0.0348892	0.0348892
S1_33272110	01	33272110	0.631778	0.631778
S1_33277591	01	33277591	0.0704964	0.0704964
S1_33293679	01	33293679	0.177322	0.177322
S1_33526086	01	33526086	0.404518	0.404518
S1_33526091	01	33526091	0.404518	0.404518
S1_33527507	01	33527507	0.242658	0.242658
S1_33627578	01	33627578	0.181543	0.181543
S1_33627579	01	33627579	0.181543	0.181543
S1_33627631	01	33627631	0.130365	0.130365
S1_33627632	01	33627632	0.130365	0.130365
S1_33627685	01	33627685	0.247949	0.247949
S1_33627686	01	33627686	0.247949	0.247949
S1_33627687	01	33627687	0.247949	0.247949
S1_33627690	01	33627690	0.0993866	0.0993866
S1_33628533	01	33628533	0.10506	0.10506
S1_33768475	01	33768475	0.687492	0.687492
S1_33768492	01	33768492	0.369319	0.369319
S1_33858147	01	33858147	0.631722	0.631722
S1_33858176	01	33858176	0.311308	0.311308
S1_34438425	01	34438425	0.265272	0.265272
S1_34438512	01	34438512	0.488699	0.488699
S1_34438524	01	34438524	0.569824	0.569824
S1_34438586	01	34438586	0.262392	0.262392
S1_34438605	01	34438605	0.262392	0.262392
S1_34477532	01	34477532	0.297042	0.297042
S1_34477545	01	34477545	0.617319	0.617319
S1_34479756	01	34479756	0.71913	0.71913
S1_35010461	01	35010461	0.432205	0.432205
S1_35015265	01	35015265	0.70298	0.70298
S1_35015312	01	35015312	0.372633	0.372633
S1_35027343	01	35027343	0.299493	0.299493
S1_35027364	01	35027364	0.292405	0.292405
S1_35096970	01	35096970	0.111885	0.111885
S1_35139108	01	35139108	0.304229	0.304229
S1_35265962	01	35265962	0.329601	0.329601
S1_35526543	01	35526543	0.680376	0.680376
S1_35582547	01	35582547	0.410528	0.410528
S1_36170819	01	36170819	0.078831	0.078831
S1_36307171	01	36307171	0.22831	0.22831
S1_36534789	01	36534789	0.0275712	0.0275712
S1_36535068	01	36535068	0.449302	0.449302
S1_36552155	01	36552155	0.0358068	0.0358068
S1_36552177	01	36552177	0.383262	0.383262
S1_36553419	01	36553419	0.68961	0.68961
S1_36703122	01	36703122	0.0400557	0.0400557
S1_37052987	01	37052987	0.00327984	0.00327984
S1_37441603	01	37441603	0.064563	0.064563
S1_37504111	01	37504111	0.351257	0.351257
S1_37504113	01	37504113	0.351257	0.351257
S1_37504118	01	37504118	0.351257	0.351257
S1_37512494	01	37512494	0.231842	0.231842
S1_37674333	01	37674333	0.339785	0.339785
S1_37674340	01	37674340	0.695276	0.695276
S1_37686266	01	37686266	0.181543	0.181543
S1_37686300	01	37686300	0.181543	0.181543
S1_38043760	01	38043760	0.0792082	0.0792082
S1_38114149	01	38114149	0.570838	0.570838
S1_38114173	01	38114173	0.0406897	0.0406897
S1_38537909	01	38537909	0.110627	0.110627
S1_38543180	01	38543180	0.212754	0.212754
S1_38551200	01	38551200	0.181543	0.181543
S1_38552033	01	38552033	0.181543	0.181543
S1_38552273	01	38552273	0.200649	0.200649
S1_38556132	01	38556132	0.312183	0.312183
S1_38569101	01	38569101	0.340696	0.340696
S1_38569128	01	38569128	0.199353	0.199353
S1_38574196	01	38574196	0.17974	0.17974
S1_38574256	01	38574256	0.0135834	0.0135834
S1_38574270	01	38574270	0.012708	0.012708
S1_38574273	01	38574273	0.0888372	0.0888372
S1_38574298	01	38574298	0.0143267	0.0143267
S1_38626144	01	38626144	0.417657	0.417657
S1_38658227	01	38658227	0.313055	0.313055
S1_38658247	01	38658247	0.181543	0.181543
S1_38658267	01	38658267	0.312183	0.312183
S1_38666357	01	38666357	0.206234	0.206234
S1_38666367	01	38666367	0.662671	0.662671
S1_38673577	01	38673577	0.199227	0.199227
S1_38707153	01	38707153	0.181543	0.181543
S1_38707214	01	38707214	0.425764	0.425764
S1_38764204	01	38764204	0.313055	0.313055
S1_39392297	01	39392297	0.20441	0.20441
S1_39392298	01	39392298	0.0562456	0.0562456
S1_39464577	01	39464577	0.0221609	0.0221609
S1_39464599	01	39464599	0.00991953	0.00991953
S1_39464603	01	39464603	0.00954957	0.00954957
S1_39464611	01	39464611	0.0221609	0.0221609
S1_39465130	01	39465130	0.747377	0.747377
S1_39467431	01	39467431	0.70298	0.70298
S1_39488770	01	39488770	0.0878978	0.0878978
S1_39488786	01	39488786	0.336118	0.336118
S1_39519623	01	39519623	0.702179	0.702179
S1_39519692	01	39519692	0.180943	0.180943
S1_39527911	01	39527911	0.326768	0.326768
S1_39661764	01	39661764	0.339785	0.339785
S1_39661863	01	39661863	0.405493	0.405493
S1_40032122	01	40032122	0.70298	0.70298
S1_40032123	01	40032123	0.70298	0.70298
S1_40032142	01	40032142	0.181543	0.181543
S1_40110356	01	40110356	0.298986	0.298986
S1_40184371	01	40184371	0.133868	0.133868
S1_40199246	01	40199246	0.627797	0.627797
S1_40199249	01	40199249	0.214209	0.214209
S1_40199293	01	40199293	0.408285	0.408285
S1_40199298	01	40199298	0.285901	0.285901
S1_40199341	01	40199341	0.408285	0.408285
S1_40282372	01	40282372	0.0160972	0.0160972
S1_40282429	01	40282429	0.632647	0.632647
S1_40285522	01	40285522	0.0184831	0.0184831
S1_40316909	01	40316909	0.0337475	0.0337475
S1_40490325	01	40490325	0.352417	0.352417
S1_40490333	01	40490333	0.669609	0.669609
S1_40596003	01	40596003	0.181543	0.181543
S1_40597071	01	40597071	0.166911	0.166911
S1_40664273	01	40664273	0.742354	0.742354
S1_40664513	01	40664513	0.181543	0.181543
S1_40664651	01	40664651	0.180943	0.180943
S1_40665068	01	40665068	0.0164705	0.0164705
S1_40690261	01	40690261	0.699789	0.699789
S1_40694687	01	40694687	0.0792082	0.0792082
S1_40724735	01	40724735	0.0754206	0.0754206
S1_40741250	01	40741250	0.0399974	0.0399974
S1_40743966	01	40743966	0.180943	0.180943
S1_40744051	01	40744051	0.521585	0.521585
S1_40744080	01	40744080	0.0792082	0.0792082
S1_40744082	01	40744082	0.0792082	0.0792082
S1_40744104	01	40744104	0.181543	0.181543
S1_40744132	01	40744132	0.70298	0.70298
S1_40885875	01	40885875	0.0883152	0.0883152
S1_40885964	01	40885964	0.657633	0.657633
S1_40886888	01	40886888	0.312183	0.312183
S1_40886947	01	40886947	0.312183	0.312183
S1_40966549	01	40966549	0.70298	0.70298
S1_40966593	01	40966593	0.309552	0.309552
S1_40979783	01	40979783	0.0246295	0.0246295
S1_40979810	01	40979810	0.0246295	0.0246295
S1_40979880	01	40979880	0.148684	0.148684
S1_40987581	01	40987581	0.309552	0.309552
S1_41016281	01	41016281	0.373676	0.373676
S1_41017236	01	41017236	0.308671	0.308671
S1_41017247	01	41017247	0.308671	0.308671
S1_41017309	01	41017309	0.727121	0.727121
S1_41017321	01	41017321	0.197402	0.197402
S1_41030662	01	41030662	0.0470911	0.0470911
S1_41031367	01	41031367	0.376905	0.376905
S1_41031475	01	41031475	0.348913	0.348913
S1_41031505	01	41031505	0.348913	0.348913
S1_41031824	01	41031824	0.344833	0.344833
S1_41153741	01	41153741	0.0376272	0.0376272
S1_41153792	01	41153792	0.0376272	0.0376272
S1_41175870	01	41175870	0.414964	0.414964
S1_41458870	01	41458870	0.0800247	0.0800247
S1_41458875	01	41458875	0.224048	0.224048
S1_41482286	01	41482286	0.0405908	0.0405908
S1_41579492	01	41579492	0.312183	0.312183
S1_41580362	01	41580362	0.196749	0.196749
S1_41580367	01	41580367	0.196749	0.196749
S1_41580480	01	41580480	0.310431	0.310431
S1_41612419	01	41612419	0.237292	0.237292
S1_41612421	01	41612421	0.237292	0.237292
S1_41612439	01	41612439	0.237292	0.237292
S1_41612685	01	41612685	0.666531	0.666531
S1_41858825	01	41858825	0.665938	0.665938
S1_41869929	01	41869929	0.313055	0.313055
S1_41871103	01	41871103	0.180943	0.180943
S1_42297930	01	42297930	0.181543	0.181543
S1_42297971	01	42297971	0.0552134	0.0552134
S1_42298931	01	42298931	0.0431249	0.0431249
S1_42299721	01	42299721	0.200001	0.200001
S1_42746804	01	42746804	0.0214266	0.0214266
S1_42746906	01	42746906	0.019059	0.019059
S1_42924247	01	42924247	0.184812	0.184812
S1_43313566	01	43313566	0.312183	0.312183
S1_43313595	01	43313595	0.665662	0.665662
S1_43313602	01	43313602	0.702179	0.702179
S1_43313630	01	43313630	0.311308	0.311308
S1_43369184	01	43369184	0.181543	0.181543
S1_43369231	01	43369231	0.312183	0.312183
S1_43387818	01	43387818	0.336118	0.336118
S1_43387820	01	43387820	0.336118	0.336118
S1_43387907	01	43387907	0.675457	0.675457
S1_43449502	01	43449502	0.647188	0.647188
S1_43449513	01	43449513	0.228177	0.228177
S1_43449562	01	43449562	0.0122702	0.0122702
S1_43456619	01	43456619	0.664225	0.664225
S1_43456652	01	43456652	0.782849	0.782849
S1_43458652	01	43458652	0.482923	0.482923
S1_43476420	01	43476420	0.00316892	0.00316892
S1_43476428	01	43476428	0.0117182	0.0117182
S1_43482008	01	43482008	0.412755	0.412755
S1_44188753	01	44188753	0.423991	0.423991
S1_44188895	01	44188895	0.190768	0.190768
S1_44190035	01	44190035	0.00258309	0.00258309
S1_44190039	01	44190039	0.0827364	0.0827364
S1_44191128	01	44191128	0.0387429	0.0387429
S1_44191936	01	44191936	0.754157	0.754157
S1_44191958	01	44191958	0.754157	0.754157
S1_44192020	01	44192020	0.726342	0.726342
S1_44283385	01	44283385	0.284023	0.284023
S1_44290410	01	44290410	0.180943	0.180943
S1_44290457	01	44290457	0.665938	0.665938
S1_44290931	01	44290931	0.197402	0.197402
S1_44290982	01	44290982	0.70298	0.70298
S1_44473969	01	44473969	0.405493	0.405493
S1_45525595	01	45525595	0.745424	0.745424
S1_46985492	01	46985492	0.169364	0.169364
S1_47262655	01	47262655	0.604058	0.604058
S1_47262699	01	47262699	0.604058	0.604058
S1_47262848	01	47262848	0.70298	0.70298
S1_47262894	01	47262894	0.0703431	0.0703431
S1_47262953	01	47262953	0.697279	0.697279
S1_47262958	01	47262958	0.697279	0.697279
S1_47262967	01	47262967	0.697279	0.697279
S1_47263022	01	47263022	0.335195	0.335195
S1_47343992	01	47343992	0.669609	0.669609
S1_47345943	01	47345943	0.313055	0.313055
S1_47345958	01	47345958	0.313055	0.313055
S1_47356206	01	47356206	0.656717	0.656717
S1_47359987	01	47359987	0.181543	0.181543
S1_47503327	01	47503327	0.740839	0.740839
S1_47503384	01	47503384	0.300634	0.300634
S1_47503420	01	47503420	0.300634	0.300634
S1_47503423	01	47503423	0.300634	0.300634
S1_47504175	01	47504175	0.70298	0.70298
S1_47505698	01	47505698	0.405493	0.405493
S1_47514801	01	47514801	0.666531	0.666531
S1_47870968	01	47870968	0.0837006	0.0837006
S1_47871084	01	47871084	0.302436	0.302436
S1_47871136	01	47871136	0.302436	0.302436
S1_48116768	01	48116768	0.70298	0.70298
S1_48229239	01	48229239	0.337039	0.337039
S1_48315918	01	48315918	0.196095	0.196095
S1_48315965	01	48315965	0.229779	0.229779
S1_48650808	01	48650808	0.70298	0.70298
S1_48710496	01	48710496	0.247949	0.247949
S1_48710560	01	48710560	0.000432966	0.000432966
S1_48710563	01	48710563	0.000794827	0.000794827
S1_48710568	01	48710568	0.000794827	0.000794827
S1_48710590	01	48710590	0.000794827	0.000794827
S1_48710615	01	48710615	0.403539	0.403539
S1_48710618	01	48710618	0.405493	0.405493
S1_50152980	01	50152980	0.683387	0.683387
S1_50153058	01	50153058	0.276947	0.276947
S1_50763820	01	50763820	0.0246387	0.0246387
S1_50763838	01	50763838	0.638926	0.638926
S1_51525547	01	51525547	0.00826678	0.00826678
S1_51525563	01	51525563	0.0443401	0.0443401
S1_51871631	01	51871631	0.224476	0.224476
S1_52115138	01	52115138	0.414964	0.414964
S1_52115149	01	52115149	0.414964	0.414964
S1_52125842	01	52125842	0.260778	0.260778
S1_52126029	01	52126029	0.00710831	0.00710831
S1_52126062	01	52126062	0.16626	0.16626
S1_52129187	01	52129187	0.428992	0.428992
S1_52147085	01	52147085	0.69561	0.69561
S1_52839445	01	52839445	0.364411	0.364411
S1_52877375	01	52877375	0.641728	0.641728
S1_52877427	01	52877427	0.0782694	0.0782694
S1_54503397	01	54503397	0.00065113	0.00065113
S1_54503429	01	54503429	0.304687	0.304687
S1_54503537	01	54503537	0.536765	0.536765
S1_54505745	01	54505745	0.342043	0.342043
S1_56303437	01	56303437	0.0218974	0.0218974
S1_56303452	01	56303452	0.078831	0.078831
S1_56303454	01	56303454	0.0218974	0.0218974
S1_56303630	01	56303630	0.17974	0.17974
S1_56304846	01	56304846	0.14758	0.14758
S1_56304935	01	56304935	0.255252	0.255252
S1_56304967	01	56304967	0.176716	0.176716
S1_56304992	01	56304992	0.306013	0.306013
S1_56363999	01	56363999	0.125895	0.125895
S1_56364004	01	56364004	0.148905	0.148905
S1_56364035	01	56364035	0.10229	0.10229
S1_56605813	01	56605813	0.622471	0.622471
S1_56959763	01	56959763	0.632647	0.632647
S1_56961847	01	56961847	0.394456	0.394456
S1_56961927	01	56961927	0.388784	0.388784
S1_56968000	01	56968000	0.181543	0.181543
S1_56968039	01	56968039	0.181543	0.181543
S1_57301756	01	57301756	0.0185082	0.0185082
S1_57301762	01	57301762	0.0352275	0.0352275
S1_57301766	01	57301766	0.00482441	0.00482441
S1_57301783	01	57301783	0.0185082	0.0185082
S1_57301784	01	57301784	0.173056	0.173056
S1_57301799	01	57301799	0.0246687	0.0246687
S1_57937583	01	57937583	0.0389667	0.0389667
S1_57937594	01	57937594	0.0426164	0.0426164
S1_58353096	01	58353096	0.111392	0.111392
S1_58353097	01	58353097	0.113049	0.113049
S1_58368577	01	58368577	0.0402892	0.0402892
S1_58368604	01	58368604	0.181543	0.181543
S1_58522471	01	58522471	0.180342	0.180342
S1_58679277	01	58679277	0.164705	0.164705
S1_58679325	01	58679325	0.226514	0.226514
S1_58907113	01	58907113	0.265804	0.265804
S1_58907150	01	58907150	0.265804	0.265804
S1_59092499	01	59092499	0.340696	0.340696
S1_59092505	01	59092505	0.340696	0.340696
S1_59092522	01	59092522	0.730948	0.730948
S1_59100010	01	59100010	0.181543	0.181543
S1_59100012	01	59100012	0.181543	0.181543
S1_59100041	01	59100041	0.181543	0.181543
S1_59325774	01	59325774	0.313055	0.313055
S1_59325781	01	59325781	0.313055	0.313055
S1_59376366	01	59376366	0.396597	0.396597
S1_59377132	01	59377132	0.181543	0.181543
S1_59377163	01	59377163	0.313055	0.313055
S1_59385872	01	59385872	0.660761	0.660761
S1_59385884	01	59385884	0.660761	0.660761
S1_59386190	01	59386190	0.0756904	0.0756904
S1_59386201	01	59386201	0.180342	0.180342
S1_59386236	01	59386236	0.661249	0.661249
S1_59386268	01	59386268	0.17974	0.17974
S1_59386372	01	59386372	0.180943	0.180943
S1_59386476	01	59386476	0.200001	0.200001
S1_59413385	01	59413385	0.0527418	0.0527418
S1_59413490	01	59413490	0.0227788	0.0227788
S1_59417009	01	59417009	0.189497	0.189497
S1_59417033	01	59417033	0.1755	0.1755
S1_59417053	01	59417053	0.0496156	0.0496156
S1_59417079	01	59417079	0.0245319	0.0245319
S1_59417135	01	59417135	0.190826	0.190826
S1_59419870	01	59419870	0.1755	0.1755
S1_59420371	01	59420371	0.0178908	0.0178908
S1_59420408	01	59420408	0.177928	0.177928
S1_59420431	01	59420431	0.177928	0.177928
S1_59425192	01	59425192	0.199353	0.199353
S1_59434565	01	59434565	0.0401232	0.0401232
S1_59434661	01	59434661	0.181543	0.181543
S1_60425828	01	60425828	0.00788829	0.00788829
S1_60425851	01	60425851	0.0059639	0.0059639
S1_60425858	01	60425858	0.180943	0.180943
S1_60425939	01	60425939	0.357242	0.357242
S1_60426066	01	60426066	0.313055	0.313055
S1_60707752	01	60707752	0.00853573	0.00853573
S1_60707814	01	60707814	0.0458551	0.0458551
S1_60777084	01	60777084	0.313055	0.313055
S1_60777087	01	60777087	0.313055	0.313055
S1_60777093	01	60777093	0.094889	0.094889
S1_61174109	01	61174109	0.3801	0.3801
S1_61238991	01	61238991	0.790407	0.790407
S1_61459934	01	61459934	0.180943	0.180943
S1_61794733	01	61794733	0.0776974	0.0776974
S1_61797413	01	61797413	0.660761	0.660761
S1_61797415	01	61797415	0.660761	0.660761
S1_62052366	01	62052366	0.181543	0.181543
S1_62054608	01	62054608	0.313055	0.313055
S1_62056476	01	62056476	0.70298	0.70298
S1_62091097	01	62091097	0.0256812	0.0256812
S1_62091114	01	62091114	0.080601	0.080601
S1_62094079	01	62094079	0.220515	0.220515
S1_62101952	01	62101952	0.312183	0.312183
S1_63966631	01	63966631	0.180943	0.180943
S1_64234079	01	64234079	0.313055	0.313055
S1_64234225	01	64234225	0.415025	0.415025
S1_64244412	01	64244412	0.337957	0.337957
S1_64513226	01	64513226	0.231842	0.231842
S1_64513256	01	64513256	0.702292	0.702292
S1_64872342	01	64872342	0.181543	0.181543
S1_64872472	01	64872472	0.405493	0.405493
S1_64872488	01	64872488	0.431015	0.431015
S1_64872498	01	64872498	0.431015	0.431015
S1_64873196	01	64873196	0.190839	0.190839
S1_64873397	01	64873397	0.254826	0.254826
S1_65823146	01	65823146	0.0878978	0.0878978
S1_65823217	01	65823217	0.214866	0.214866
S1_65841110	01	65841110	0.197402	0.197402
S1_65932722	01	65932722	0.311308	0.311308
S1_65932723	01	65932723	0.311308	0.311308
S1_65932727	01	65932727	0.311308	0.311308
S1_65972877	01	65972877	0.306013	0.306013
S1_65972986	01	65972986	0.70298	0.70298
S1_65976595	01	65976595	0.0648624	0.0648624
S1_65976597	01	65976597	0.398597	0.398597
S1_65976705	01	65976705	0.197402	0.197402
S1_66241179	01	66241179	0.00297213	0.00297213
S1_66339020	01	66339020	0.311308	0.311308
S1_66339093	01	66339093	0.653939	0.653939
S1_66339097	01	66339097	0.300634	0.300634
S1_66339114	01	66339114	0.300634	0.300634
S1_66546093	01	66546093	0.70298	0.70298
S1_66546106	01	66546106	0.70298	0.70298
S1_67184462	01	67184462	0.390896	0.390896
S1_67238592	01	67238592	0.727121	0.727121
S1_67592625	01	67592625	0.695675	0.695675
S1_67803633	01	67803633	0.70298	0.70298
S1_67803637	01	67803637	0.70298	0.70298
S1_68100698	01	68100698	0.180342	0.180342
S1_68100735	01	68100735	0.0406897	0.0406897
S1_68100866	01	68100866	0.727895	0.727895
S1_68982780	01	68982780	0.181543	0.181543
S1_68983611	01	68983611	0.181543	0.181543
S1_69527299	01	69527299	0.21201	0.21201
S1_69585703	01	69585703	0.0208665	0.0208665
S1_70651836	01	70651836	0.310245	0.310245
S1_70719602	01	70719602	0.198053	0.198053
S1_70719672	01	70719672	0.665938	0.665938
S1_70723402	01	70723402	0.701373	0.701373
S1_70723888	01	70723888	0.665938	0.665938
S1_70739273	01	70739273	0.299399	0.299399
S1_70739318	01	70739318	0.301524	0.301524
S1_70739423	01	70739423	0.402601	0.402601
S1_71079260	01	71079260	0.0792082	0.0792082
S1_71079293	01	71079293	0.0131301	0.0131301
S1_71081240	01	71081240	0.396776	0.396776
S1_74353086	01	74353086	0.00796374	0.00796374
S1_74353091	01	74353091	0.00125762	0.00125762
S1_74353103	01	74353103	0.00426134	0.00426134
S1_74510723	01	74510723	0.313055	0.313055
S1_74510729	01	74510729	0.313055	0.313055
S1_74514140	01	74514140	0.0127433	0.0127433
S1_74514158	01	74514158	0.213504	0.213504
S1_75744376	01	75744376	0.405493	0.405493
S1_75744387	01	75744387	0.405493	0.405493
S1_79369520	01	79369520	0.575832	0.575832
S1_79704720	01	79704720	0.492489	0.492489
S1_79704726	01	79704726	0.492489	0.492489
S1_79704743	01	79704743	0.492489	0.492489
S1_79804470	01	79804470	0.181543	0.181543
S1_80587467	01	80587467	0.0896826	0.0896826
S1_80587636	01	80587636	0.161245	0.161245
S1_80587649	01	80587649	0.00672577	0.00672577
S1_80590094	01	80590094	0.0371531	0.0371531
S1_80590106	01	80590106	0.177928	0.177928
S1_80590316	01	80590316	0.422345	0.422345
S1_80601434	01	80601434	0.181543	0.181543
S1_80601482	01	80601482	0.370143	0.370143
S1_80601483	01	80601483	0.370143	0.370143
S1_80602126	01	80602126	0.181543	0.181543
S1_80602148	01	80602148	0.181543	0.181543
S1_80602164	01	80602164	0.0792082	0.0792082
S1_80602213	01	80602213	0.180342	0.180342
S1_80602472	01	80602472	0.181543	0.181543
S1_80701755	01	80701755	0.308644	0.308644
S1_80701763	01	80701763	0.00591831	0.00591831
S1_80701785	01	80701785	0.20594	0.20594
S1_82457060	01	82457060	0.394583	0.394583
S1_82457095	01	82457095	0.394583	0.394583
S1_82457168	01	82457168	0.235953	0.235953
S1_82579148	01	82579148	0.313055	0.313055
S1_82579169	01	82579169	0.666531	0.666531
S1_82579205	01	82579205	0.180943	0.180943
S1_82580158	01	82580158	0.181543	0.181543
S1_83004457	01	83004457	0.534046	0.534046
S1_83021504	01	83021504	0.309552	0.309552
S1_83021536	01	83021536	0.368986	0.368986
S1_83287344	01	83287344	0.000922318	0.000922318
S1_83287359	01	83287359	0.0599934	0.0599934
S1_83287366	01	83287366	0.047398	0.047398
S1_83589257	01	83589257	0.402557	0.402557
S1_83601905	01	83601905	0.17974	0.17974
S1_83601979	01	83601979	0.370143	0.370143
S1_83604224	01	83604224	0.0387891	0.0387891
S1_83604240	01	83604240	0.177322	0.177322
S1_87550902	01	87550902	0.348676	0.348676
S1_87698109	01	87698109	0.345693	0.345693
S1_87698130	01	87698130	0.69561	0.69561
S1_87698133	01	87698133	0.176108	0.176108
S1_87698194	01	87698194	0.306013	0.306013
S1_87698200	01	87698200	0.306013	0.306013
S1_87698217	01	87698217	0.41689	0.41689
S1_87698320	01	87698320	0.215029	0.215029
S1_88035049	01	88035049	0.0887398	0.0887398
S1_88492089	01	88492089	0.49829	0.49829
S1_88492094	01	88492094	0.49829	0.49829
S1_88813810	01	88813810	0.200649	0.200649
S1_88814005	01	88814005	0.148656	0.148656
S1_88842261	01	88842261	0.172443	0.172443
S1_88845589	01	88845589	0.648992	0.648992
S1_88845613	01	88845613	0.198704	0.198704
S1_91349970	01	91349970	0.790407	0.790407
S1_91594639	01	91594639	0.181543	0.181543
S1_92504164	01	92504164	0.362053	0.362053
S1_92504279	01	92504279	0.180342	0.180342
S1_92504361	01	92504361	0.180943	0.180943
S1_92504376	01	92504376	0.352712	0.352712
S1_95478546	01	95478546	0.307946	0.307946
S1_96272141	01	96272141	0.313055	0.313055
S1_96273234	01	96273234	0.61095	0.61095
S1_96968451	01	96968451	0.313055	0.313055
S1_96976119	01	96976119	0.00978106	0.00978106
S1_96976144	01	96976144	0.310431	0.310431
S1_96978313	01	96978313	0.0305288	0.0305288
S1_97614108	01	97614108	0.70298	0.70298
S1_97929344	01	97929344	0.385352	0.385352
S1_97929353	01	97929353	0.385352	0.385352
S1_97929365	01	97929365	0.385352	0.385352
S1_98120150	01	98120150	0.0504699	0.0504699
S1_98120180	01	98120180	0.312183	0.312183
S1_98120255	01	98120255	0.242927	0.242927
S1_98123284	01	98123284	0.07093	0.07093
S1_98123315	01	98123315	0.0155059	0.0155059
S1_98123375	01	98123375	0.1173	0.1173
S1_98123402	01	98123402	0.115027	0.115027
S1_98370544	01	98370544	0.403747	0.403747
S1_101157591	01	101157591	0.687864	0.687864
S1_101157609	01	101157609	0.687864	0.687864
S1_101157765	01	101157765	0.188164	0.188164
S1_101157808	01	101157808	0.651894	0.651894
S1_101157890	01	101157890	0.717023	0.717023
S1_102277585	01	102277585	0.180342	0.180342
S1_102277632	01	102277632	0.180943	0.180943
S1_103501321	01	103501321	0.00344546	0.00344546
S1_103501346	01	103501346	0.00344546	0.00344546
S1_103501349	01	103501349	0.00344546	0.00344546
S1_103501361	01	103501361	0.125437	0.125437
S1_106631080	01	106631080	0.696447	0.696447
S1_106631081	01	106631081	0.306013	0.306013
S1_107180457	01	107180457	0.382313	0.382313
S1_109035378	01	109035378	0.336118	0.336118
S1_109035401	01	109035401	0.22815	0.22815
S1_109050887	01	109050887	0.313055	0.313055
S1_109720664	01	109720664	0.116843	0.116843
S1_109889312	01	109889312	0.698107	0.698107
S1_109889354	01	109889354	0.307787	0.307787
S1_110716672	01	110716672	0.308671	0.308671
S1_110716800	01	110716800	0.370143	0.370143
S1_110717463	01	110717463	0.0163821	0.0163821
S1_110717490	01	110717490	0.0930258	0.0930258
S1_110717493	01	110717493	0.0163821	0.0163821
S1_111862845	01	111862845	0.313055	0.313055
S1_111862847	01	111862847	0.181543	0.181543
S1_111914717	01	111914717	0.181543	0.181543
S1_112211251	01	112211251	0.313055	0.313055
S1_112211297	01	112211297	0.313055	0.313055
S1_112211432	01	112211432	0.0792082	0.0792082
S1_115421983	01	115421983	0.233661	0.233661
S1_115422021	01	115422021	0.233661	0.233661
S1_116034332	01	116034332	0.356919	0.356919
S1_116034333	01	116034333	0.356919	0.356919
S1_116034334	01	116034334	0.356919	0.356919
S1_116034513	01	116034513	0.419347	0.419347
S1_116982324	01	116982324	0.280686	0.280686
S1_117107319	01	117107319	0.173021	0.173021
S1_117107346	01	117107346	0.228965	0.228965
S1_118222774	01	118222774	0.406297	0.406297
S1_118222815	01	118222815	0.19677	0.19677
S1_120168895	01	120168895	0.306084	0.306084
S1_120168939	01	120168939	0.36549	0.36549
S1_120728498	01	120728498	0.666531	0.666531
S1_120728700	01	120728700	0.181543	0.181543
S1_120728708	01	120728708	0.666531	0.666531
S1_120729998	01	120729998	0.181543	0.181543
S1_120729999	01	120729999	0.181543	0.181543
S1_121009047	01	121009047	0.70298	0.70298
S1_121015014	01	121015014	0.0461508	0.0461508
S1_121015208	01	121015208	0.730144	0.730144
S1_121066493	01	121066493	0.000432966	0.000432966
S1_121066528	01	121066528	0.181543	0.181543
S1_121066531	01	121066531	0.00573339	0.00573339
S1_121606030	01	121606030	0.246445	0.246445
S1_121606036	01	121606036	0.246445	0.246445
S1_121606123	01	121606123	0.0792082	0.0792082
S1_122459134	01	122459134	0.706226	0.706226
S1_122474264	01	122474264	0.70298	0.70298
S1_122876924	01	122876924	0.00635508	0.00635508
S1_122877135	01	122877135	0.288046	0.288046
S1_122877179	01	122877179	0.404518	0.404518
S1_123432404	01	123432404	0.181543	0.181543
S1_123432411	01	123432411	0.181543	0.181543
S1_124590164	01	124590164	0.180943	0.180943
S1_125663442	01	125663442	0.181543	0.181543
S1_125663487	01	125663487	0.00150375	0.00150375
S1_125663515	01	125663515	0.00150375	0.00150375
S1_125663517	01	125663517	0.00150375	0.00150375
S1_126001786	01	126001786	0.353868	0.353868
S1_126001815	01	126001815	0.632647	0.632647
S1_126110122	01	126110122	0.624502	0.624502
S1_126110196	01	126110196	0.337039	0.337039
S1_126373497	01	126373497	0.643612	0.643612
S1_126374221	01	126374221	0.0644527	0.0644527
S1_126374253	01	126374253	0.735205	0.735205
S1_127024751	01	127024751	0.360849	0.360849
S1_127024778	01	127024778	0.252645	0.252645
S1_127024869	01	127024869	0.304229	0.304229
S1_127025537	01	127025537	0.70298	0.70298
S1_127043969	01	127043969	0.318122	0.318122
S1_127044026	01	127044026	0.161701	0.161701
S1_127084121	01	127084121	0.306013	0.306013
S1_127084122	01	127084122	0.306013	0.306013
S1_127084188	01	127084188	0.436776	0.436776
S1_127140547	01	127140547	0.503958	0.503958
S1_127293953	01	127293953	0.489339	0.489339
S1_127333090	01	127333090	0.674848	0.674848
S1_127426620	01	127426620	0.0757962	0.0757962
S1_128309366	01	128309366	0.313055	0.313055
S1_128682677	01	128682677	0.49714	0.49714
S1_128682700	01	128682700	0.0742916	0.0742916
S1_130545893	01	130545893	0.630979	0.630979
S1_130740031	01	130740031	0.0191855	0.0191855
S1_130740068	01	130740068	0.194784	0.194784
S1_130868880	01	130868880	0.459321	0.459321
S1_130868889	01	130868889	0.0742775	0.0742775
S1_130913361	01	130913361	0.203822	0.203822
S1_130913488	01	130913488	0.207742	0.207742
S1_130913887	01	130913887	0.242923	0.242923
S1_130913977	01	130913977	0.181543	0.181543
S1_131117121	01	131117121	0.518148	0.518148
S1_131117122	01	131117122	0.0276102	0.0276102
S1_131278744	01	131278744	0.0212055	0.0212055
S1_131548387	01	131548387	0.405493	0.405493
S1_131559348	01	131559348	0.312183	0.312183
S1_131559381	01	131559381	0.311308	0.311308
S1_131559904	01	131559904	0.348645	0.348645
S1_131644198	01	131644198	0.0670681	0.0670681
S1_132474066	01	132474066	0.404518	0.404518
S1_132474093	01	132474093	0.404518	0.404518
S1_132474099	01	132474099	0.0245932	0.0245932
S1_132474100	01	132474100	0.0245932	0.0245932
S1_132879105	01	132879105	0.0792082	0.0792082
S1_132879152	01	132879152	0.189497	0.189497
S1_132879284	01	132879284	0.323911	0.323911
S1_132879335	01	132879335	0.0195924	0.0195924
S1_132879369	01	132879369	0.216994	0.216994
S1_133461825	01	133461825	0.541494	0.541494
S1_133461830	01	133461830	0.541494	0.541494
S1_133881753	01	133881753	0.394583	0.394583
S1_133882475	01	133882475	0.321992	0.321992
S1_133882493	01	133882493	0.321992	0.321992
S1_138031658	01	138031658	0.398038	0.398038
S1_138904293	01	138904293	0.00090294	0.00090294
S1_139643314	01	139643314	0.181543	0.181543
S1_139944391	01	139944391	0.00843209	0.00843209
S1_139944402	01	139944402	0.247949	0.247949
S1_140483901	01	140483901	0.465003	0.465003
S1_140616552	01	140616552	0.724772	0.724772
S1_140616567	01	140616567	0.181543	0.181543
S1_140616575	01	140616575	0.20441	0.20441
S1_140616577	01	140616577	0.634121	0.634121
S1_140622213	01	140622213	0.293991	0.293991
S1_142585947	01	142585947	0.250515	0.250515
S1_142585962	01	142585962	0.250515	0.250515
S1_143625135	01	143625135	0.577101	0.577101
S1_143625188	01	143625188	0.751938	0.751938
S1_143625254	01	143625254	0.181543	0.181543
S1_144680244	01	144680244	0.456147	0.456147
S1_145763822	01	145763822	0.190349	0.190349
S1_145763827	01	145763827	0.508727	0.508727
S1_145763843	01	145763843	0.190349	0.190349
S1_145763860	01	145763860	0.302181	0.302181
S1_145775118	01	145775118	0.221215	0.221215
S1_147519814	01	147519814	0.687864	0.687864
S1_147519823	01	147519823	0.297001	0.297001
S1_148310578	01	148310578	0.0196138	0.0196138
S1_148310625	01	148310625	0.69893	0.69893
S1_148311565	01	148311565	0.00226274	0.00226274
S1_148311574	01	148311574	0.23263	0.23263
S1_148311575	01	148311575	0.0326411	0.0326411
S1_148311657	01	148311657	0.241127	0.241127
S1_148311679	01	148311679	0.205506	0.205506
S1_148333146	01	148333146	0.164825	0.164825
S1_148333162	01	148333162	0.699749	0.699749
S1_148333164	01	148333164	0.209741	0.209741
S1_148778601	01	148778601	0.403906	0.403906
S1_148778745	01	148778745	0.36549	0.36549
S1_148778747	01	148778747	0.36549	0.36549
S1_148778789	01	148778789	0.309552	0.309552
S1_148778810	01	148778810	0.309552	0.309552
S1_148778814	01	148778814	0.309552	0.309552
S1_149908979	01	149908979	0.180943	0.180943
S1_149910767	01	149910767	0.363216	0.363216
S1_149910878	01	149910878	0.337568	0.337568
S1_149910904	01	149910904	0.232016	0.232016
S1_149913104	01	149913104	0.195916	0.195916
S1_150382634	01	150382634	0.312183	0.312183
S1_150382687	01	150382687	0.312183	0.312183
S1_151215115	01	151215115	0.313055	0.313055
S1_151289857	01	151289857	0.335938	0.335938
S1_151355911	01	151355911	0.21991	0.21991
S1_151829433	01	151829433	0.064409	0.064409
S1_152190057	01	152190057	0.264996	0.264996
S1_152190136	01	152190136	0.478003	0.478003
S1_152190154	01	152190154	0.478003	0.478003
S1_152190164	01	152190164	0.0341852	0.0341852
S1_152575198	01	152575198	0.674894	0.674894
S1_152575228	01	152575228	0.212003	0.212003
S1_152575237	01	152575237	0.211917	0.211917
S1_152575254	01	152575254	0.0617674	0.0617674
S1_152575732	01	152575732	0.10768	0.10768
S1_153134379	01	153134379	0.00716607	0.00716607
S1_153134391	01	153134391	0.00716607	0.00716607
S1_153134395	01	153134395	0.0154241	0.0154241
S1_153134422	01	153134422	0.0276273	0.0276273
S1_153716539	01	153716539	0.331476	0.331476
S1_153794871	01	153794871	0.55203	0.55203
S1_153797097	01	153797097	0.489165	0.489165
S1_153797188	01	153797188	0.0784535	0.0784535
S1_153797231	01	153797231	0.465308	0.465308
S1_153900480	01	153900480	0.0945849	0.0945849
S1_154857082	01	154857082	0.00961243	0.00961243
S1_154857105	01	154857105	0.215577	0.215577
S1_156102053	01	156102053	0.288685	0.288685
S1_156165112	01	156165112	0.516801	0.516801
S1_156167836	01	156167836	0.181543	0.181543
S1_156200331	01	156200331	0.696942	0.696942
S1_156200363	01	156200363	0.696942	0.696942
S1_156312883	01	156312883	0.535667	0.535667
S1_156312922	01	156312922	0.486609	0.486609
S1_156433413	01	156433413	0.412755	0.412755
S1_156433710	01	156433710	0.312231	0.312231
S1_156439800	01	156439800	0.0410156	0.0410156
S1_156439813	01	156439813	0.0410156	0.0410156
S1_156439826	01	156439826	0.0445619	0.0445619
S1_156498801	01	156498801	0.34174	0.34174
S1_156504962	01	156504962	0.230929	0.230929
S1_156514436	01	156514436	0.177928	0.177928
S1_156514451	01	156514451	0.307787	0.307787
S1_156515347	01	156515347	0.423097	0.423097
S1_156517769	01	156517769	0.544847	0.544847
S1_156517854	01	156517854	0.178689	0.178689
S1_156548849	01	156548849	0.0979078	0.0979078
S1_156548900	01	156548900	0.292405	0.292405
S1_156562077	01	156562077	0.189136	0.189136
S1_156562123	01	156562123	0.181543	0.181543
S1_156573655	01	156573655	0.0792082	0.0792082
S1_157541325	01	157541325	0.241133	0.241133
S1_157543059	01	157543059	0.179137	0.179137
S1_157547687	01	157547687	0.0981302	0.0981302
S1_157606791	01	157606791	0.288685	0.288685
S1_157607807	01	157607807	0.026707	0.026707
S1_157608066	01	157608066	0.343805	0.343805
S1_157609546	01	157609546	0.0948899	0.0948899
S1_157609547	01	157609547	0.0948899	0.0948899
S1_157643684	01	157643684	0.313055	0.313055
S1_157643938	01	157643938	0.336118	0.336118
S1_157643991	01	157643991	0.696447	0.696447
S1_157649227	01	157649227	0.177322	0.177322
S1_157700697	01	157700697	0.408285	0.408285
S1_157700750	01	157700750	0.730313	0.730313
S1_157700780	01	157700780	0.469254	0.469254
S1_157700789	01	157700789	0.530171	0.530171
S1_157708208	01	157708208	0.421492	0.421492
S1_157708245	01	157708245	0.67738	0.67738
S1_157708356	01	157708356	0.461687	0.461687
S1_157709967	01	157709967	0.469162	0.469162
S1_157761263	01	157761263	0.519412	0.519412
S1_157797545	01	157797545	0.00611594	0.00611594
S1_157843850	01	157843850	0.0957885	0.0957885
S1_157884982	01	157884982	0.199353	0.199353
S1_158433297	01	158433297	0.00114591	0.00114591
S1_158452737	01	158452737	0.0184336	0.0184336
S1_158453070	01	158453070	0.527006	0.527006
S1_158453118	01	158453118	0.527006	0.527006
S1_158474167	01	158474167	0.0411393	0.0411393
S1_158474169	01	158474169	0.531988	0.531988
S1_158474632	01	158474632	0.305122	0.305122
S1_158474642	01	158474642	0.132957	0.132957
S1_158582255	01	158582255	0.058785	0.058785
S1_158582317	01	158582317	0.110382	0.110382
S1_158663244	01	158663244	0.0792082	0.0792082
S1_158692630	01	158692630	0.405493	0.405493
S1_158695393	01	158695393	0.0834736	0.0834736
S1_158698877	01	158698877	0.670098	0.670098
S1_158699003	01	158699003	0.302436	0.302436
S1_158699167	01	158699167	0.35394	0.35394
S1_158751938	01	158751938	0.35394	0.35394
S1_158751946	01	158751946	0.35394	0.35394
S1_158752619	01	158752619	0.0792082	0.0792082
S1_158752688	01	158752688	0.313055	0.313055
S1_158752710	01	158752710	0.663911	0.663911
S1_158752727	01	158752727	0.179137	0.179137
S1_158755345	01	158755345	0.181543	0.181543
S1_158804271	01	158804271	0.257379	0.257379
S1_158804382	01	158804382	0.0792082	0.0792082
S1_158804434	01	158804434	0.666531	0.666531
S1_158806702	01	158806702	0.319226	0.319226
S1_158821659	01	158821659	0.299175	0.299175
S1_158821666	01	158821666	0.417616	0.417616
S1_158821763	01	158821763	0.463973	0.463973
S1_158821810	01	158821810	0.207035	0.207035
S1_158821910	01	158821910	0.300504	0.300504
S1_158824729	01	158824729	0.0173412	0.0173412
S1_158860683	01	158860683	0.570838	0.570838
S1_158865580	01	158865580	0.696001	0.696001
S1_158865606	01	158865606	0.620405	0.620405
S1_158913279	01	158913279	0.632647	0.632647
S1_158914241	01	158914241	0.0792082	0.0792082
S1_158923412	01	158923412	0.17974	0.17974
S1_158927560	01	158927560	0.59837	0.59837
S1_158930241	01	158930241	0.213504	0.213504
S1_158967095	01	158967095	0.208984	0.208984
S1_159134823	01	159134823	0.564942	0.564942
S1_159134843	01	159134843	0.564942	0.564942
S1_159140957	01	159140957	0.70298	0.70298
S1_159140961	01	159140961	0.666531	0.666531
S1_159140996	01	159140996	0.665662	0.665662
S1_159290522	01	159290522	0.175414	0.175414
S1_159299616	01	159299616	0.756379	0.756379
S1_159323444	01	159323444	0.000836237	0.000836237
S1_159356085	01	159356085	0.253652	0.253652
S1_159392338	01	159392338	0.177928	0.177928
S1_159398043	01	159398043	0.70298	0.70298
S1_159420853	01	159420853	0.383344	0.383344
S1_159422023	01	159422023	0.791899	0.791899
S1_159423095	01	159423095	0.308671	0.308671
S1_159423117	01	159423117	0.701373	0.701373
S1_159534139	01	159534139	0.431015	0.431015
S1_159534208	01	159534208	0.694768	0.694768
S1_159536384	01	159536384	0.0891487	0.0891487
S1_159604284	01	159604284	0.421492	0.421492
S1_159604300	01	159604300	0.452792	0.452792
S1_159607740	01	159607740	0.291479	0.291479
S1_159616639	01	159616639	0.427013	0.427013
S1_159616662	01	159616662	0.354937	0.354937
S1_159620050	01	159620050	0.181543	0.181543
S1_159620078	01	159620078	0.000827994	0.000827994
S1_159620557	01	159620557	0.19281	0.19281
S1_159690055	01	159690055	0.181543	0.181543
S1_159731218	01	159731218	0.389489	0.389489
S1_159819285	01	159819285	0.17974	0.17974
S1_159819354	01	159819354	0.17974	0.17974
S1_159839861	01	159839861	0.19544	0.19544
S1_159850168	01	159850168	0.435146	0.435146
S1_159850174	01	159850174	0.435146	0.435146
S1_160217315	01	160217315	0.181543	0.181543
S1_160217320	01	160217320	0.181543	0.181543
S1_160219370	01	160219370	0.218406	0.218406
S1_160335469	01	160335469	0.17974	0.17974
S1_160335472	01	160335472	0.17974	0.17974
S1_160335497	01	160335497	0.693606	0.693606
S1_160637887	01	160637887	0.309107	0.309107
S1_160637951	01	160637951	0.078831	0.078831
S1_160637972	01	160637972	0.180943	0.180943
S1_160707122	01	160707122	0.683177	0.683177
S1_160707196	01	160707196	0.701373	0.701373
S1_160707200	01	160707200	0.0301602	0.0301602
S1_160861487	01	160861487	0.260354	0.260354
S1_160861489	01	160861489	0.260354	0.260354
S1_160861491	01	160861491	0.624639	0.624639
S1_161116297	01	161116297	0.621423	0.621423
S1_161116344	01	161116344	0.595171	0.595171
S1_161116376	01	161116376	0.208984	0.208984
S1_161128088	01	161128088	0.189497	0.189497
S1_161154996	01	161154996	0.181543	0.181543
S1_161186408	01	161186408	0.630792	0.630792
S1_161186434	01	161186434	0.181543	0.181543
S1_161186438	01	161186438	0.448737	0.448737
S1_161187083	01	161187083	0.34688	0.34688
S1_161187117	01	161187117	0.204777	0.204777
S1_161219636	01	161219636	0.0063694	0.0063694
S1_161219641	01	161219641	0.12753	0.12753
S1_161247405	01	161247405	0.696049	0.696049
S1_161248883	01	161248883	0.141373	0.141373
S1_161570380	01	161570380	0.649879	0.649879
S1_161699767	01	161699767	0.691917	0.691917
S1_161985374	01	161985374	0.353488	0.353488
S1_162107566	01	162107566	0.612411	0.612411
S1_162107586	01	162107586	0.612411	0.612411
S1_162132377	01	162132377	0.338872	0.338872
S1_162132402	01	162132402	0.338872	0.338872
S1_162132502	01	162132502	0.309552	0.309552
S1_162177881	01	162177881	0.289584	0.289584
S1_162178017	01	162178017	0.247949	0.247949
S1_162178075	01	162178075	0.291669	0.291669
S1_162178142	01	162178142	0.180342	0.180342
S1_162217555	01	162217555	0.142085	0.142085
S1_162217600	01	162217600	0.142085	0.142085
S1_162217603	01	162217603	0.291669	0.291669
S1_162217641	01	162217641	0.397598	0.397598
S1_162336902	01	162336902	0.58803	0.58803
S1_162350364	01	162350364	0.70298	0.70298
S1_162350395	01	162350395	0.209854	0.209854
S1_162350397	01	162350397	0.35394	0.35394
S1_162350439	01	162350439	0.207686	0.207686
S1_162355473	01	162355473	0.216994	0.216994
S1_162355545	01	162355545	0.0870618	0.0870618
S1_162355615	01	162355615	0.403408	0.403408
S1_162379065	01	162379065	0.728665	0.728665
S1_162379066	01	162379066	0.728665	0.728665
S1_162379068	01	162379068	0.728665	0.728665
S1_162379072	01	162379072	0.301419	0.301419
S1_162379280	01	162379280	0.473524	0.473524
S1_162391414	01	162391414	0.00227776	0.00227776
S1_162391438	01	162391438	0.00137407	0.00137407
S1_162727127	01	162727127	0.320063	0.320063
S1_162837305	01	162837305	0.599729	0.599729
S1_162913728	01	162913728	0.0121853	0.0121853
S1_162913944	01	162913944	0.181543	0.181543
S1_162913983	01	162913983	0.180342	0.180342
S1_162913985	01	162913985	0.180342	0.180342
S1_163099309	01	163099309	0.181543	0.181543
S1_163187421	01	163187421	0.649207	0.649207
S1_163211908	01	163211908	0.348913	0.348913
S1_163212037	01	163212037	0.0365074	0.0365074
S1_163216807	01	163216807	0.313055	0.313055
S1_163469234	01	163469234	0.405493	0.405493
S1_163469296	01	163469296	0.247949	0.247949
S1_163548927	01	163548927	0.548409	0.548409
S1_163548971	01	163548971	0.479138	0.479138
S1_163548989	01	163548989	0.126539	0.126539
S1_163554223	01	163554223	0.0527561	0.0527561
S1_163554275	01	163554275	0.601075	0.601075
S1_163566570	01	163566570	0.229489	0.229489
S1_163657078	01	163657078	0.666531	0.666531
S1_163659214	01	163659214	0.219111	0.219111
S1_163659378	01	163659378	0.311308	0.311308
S1_163659433	01	163659433	0.310431	0.310431
S1_163659456	01	163659456	0.17974	0.17974
S1_163778939	01	163778939	0.181543	0.181543
S1_163778975	01	163778975	0.70298	0.70298
S1_163897941	01	163897941	0.61589	0.61589
S1_163898062	01	163898062	0.0653234	0.0653234
S1_163898142	01	163898142	0.702179	0.702179
S1_163898151	01	163898151	0.702179	0.702179
S1_163898158	01	163898158	0.702179	0.702179
S1_163898236	01	163898236	0.200001	0.200001
S1_163898700	01	163898700	0.181543	0.181543
S1_164089425	01	164089425	0.700563	0.700563
S1_164302598	01	164302598	0.245691	0.245691
S1_164302637	01	164302637	0.0746461	0.0746461
S1_164303455	01	164303455	0.181543	0.181543
S1_164303508	01	164303508	0.180943	0.180943
S1_164303516	01	164303516	0.665084	0.665084
S1_164303572	01	164303572	0.198704	0.198704
S1_164303580	01	164303580	0.198704	0.198704
S1_164303608	01	164303608	0.198704	0.198704
S1_164692082	01	164692082	0.0327503	0.0327503
S1_164692093	01	164692093	0.059626	0.059626
S1_164692207	01	164692207	0.313055	0.313055
S1_164692243	01	164692243	0.313055	0.313055
S1_164693041	01	164693041	0.0733536	0.0733536
S1_164753118	01	164753118	0.21201	0.21201
S1_164753120	01	164753120	0.748149	0.748149
S1_164754052	01	164754052	0.181543	0.181543
S1_164754572	01	164754572	0.180606	0.180606
S1_164754582	01	164754582	0.180606	0.180606
S1_164754687	01	164754687	0.4902	0.4902
S1_164754792	01	164754792	0.0113534	0.0113534
S1_164754826	01	164754826	0.000184306	0.000184306
S1_164754828	01	164754828	0.000184306	0.000184306
S1_164763686	01	164763686	0.181543	0.181543
S1_164853747	01	164853747	0.308671	0.308671
S1_164853748	01	164853748	0.308671	0.308671
S1_164853752	01	164853752	0.00762184	0.00762184
S1_164853773	01	164853773	0.308671	0.308671
S1_165035013	01	165035013	0.181543	0.181543
S1_165812612	01	165812612	0.377473	0.377473
S1_165812631	01	165812631	0.602315	0.602315
S1_165812730	01	165812730	0.162664	0.162664
S1_165812753	01	165812753	0.162664	0.162664
S1_165816892	01	165816892	0.258239	0.258239
S1_165816920	01	165816920	0.258239	0.258239
S1_165816942	01	165816942	0.258239	0.258239
S1_165822879	01	165822879	0.249469	0.249469
S1_165822921	01	165822921	0.0718675	0.0718675
S1_165823655	01	165823655	0.70298	0.70298
S1_165824208	01	165824208	0.181543	0.181543
S1_166023722	01	166023722	0.11562	0.11562
S1_166116239	01	166116239	0.0792082	0.0792082
S1_166166569	01	166166569	0.670098	0.670098
S1_166166607	01	166166607	0.357013	0.357013
S1_166166608	01	166166608	0.357013	0.357013
S1_166214014	01	166214014	0.70298	0.70298
S1_166349257	01	166349257	0.212754	0.212754
S1_166475525	01	166475525	0.181543	0.181543
S1_166475537	01	166475537	0.70298	0.70298
S1_166475540	01	166475540	0.0427556	0.0427556
S1_166475602	01	166475602	0.462785	0.462785
S1_166475624	01	166475624	0.462785	0.462785
S1_166602029	01	166602029	0.511162	0.511162
S1_166602050	01	166602050	0.17974	0.17974
S1_166981088	01	166981088	0.348913	0.348913
S1_166981117	01	166981117	0.741839	0.741839
S1_167134963	01	167134963	0.698107	0.698107
S1_167237504	01	167237504	0.0025194	0.0025194
S1_167237617	01	167237617	0.451596	0.451596
S1_167237634	01	167237634	0.446988	0.446988
S1_167504600	01	167504600	0.655796	0.655796
S1_167504634	01	167504634	0.181543	0.181543
S1_167504653	01	167504653	0.179137	0.179137
S1_167515791	01	167515791	0.700563	0.700563
S1_167521984	01	167521984	0.70298	0.70298
S1_167549201	01	167549201	0.167615	0.167615
S1_167559879	01	167559879	0.704861	0.704861
S1_167635896	01	167635896	0.661249	0.661249
S1_167647527	01	167647527	0.181543	0.181543
S1_167647566	01	167647566	0.181543	0.181543
S1_167750514	01	167750514	0.0189067	0.0189067
S1_167750896	01	167750896	0.0131168	0.0131168
S1_167750908	01	167750908	0.307787	0.307787
S1_167946200	01	167946200	0.515225	0.515225
S1_168009005	01	168009005	0.141842	0.141842
S1_168030365	01	168030365	0.321437	0.321437
S1_168030393	01	168030393	0.321437	0.321437
S1_168689613	01	168689613	0.616189	0.616189
S1_168849091	01	168849091	0.321462	0.321462
S1_168849120	01	168849120	0.437535	0.437535
S1_168960403	01	168960403	0.17974	0.17974
S1_169031263	01	169031263	0.332119	0.332119
S1_169418853	01	169418853	0.176716	0.176716
S1_169418860	01	169418860	0.696447	0.696447
S1_169419008	01	169419008	0.696049	0.696049
S1_169503518	01	169503518	0.00839244	0.00839244
S1_169503522	01	169503522	0.0188023	0.0188023
S1_169507056	01	169507056	0.00650197	0.00650197
S1_169507100	01	169507100	0.00565224	0.00565224
S1_169612474	01	169612474	0.181543	0.181543
S1_169612526	01	169612526	0.165541	0.165541
S1_169612591	01	169612591	0.311308	0.311308
S1_169612597	01	169612597	0.701373	0.701373
S1_169612611	01	169612611	0.701373	0.701373
S1_169612706	01	169612706	0.701373	0.701373
S1_169612769	01	169612769	0.17974	0.17974
S1_169612939	01	169612939	0.000144565	0.000144565
S1_169615252	01	169615252	0.0164388	0.0164388
S1_169623497	01	169623497	0.405493	0.405493
S1_169880289	01	169880289	0.180943	0.180943
S1_169939314	01	169939314	0.0709914	0.0709914
S1_169944560	01	169944560	0.294029	0.294029
S1_169944580	01	169944580	0.294029	0.294029
S1_169992915	01	169992915	0.311308	0.311308
S1_169992919	01	169992919	0.311308	0.311308
S1_169992956	01	169992956	0.213504	0.213504
S1_170019598	01	170019598	0.390515	0.390515
S1_170255968	01	170255968	0.194784	0.194784
S1_170578782	01	170578782	0.181543	0.181543
S1_170578815	01	170578815	0.0180156	0.0180156
S1_170968048	01	170968048	0.313055	0.313055
S1_170968077	01	170968077	0.70298	0.70298
S1_170968091	01	170968091	0.181543	0.181543
S1_170968844	01	170968844	0.181543	0.181543
S1_170975681	01	170975681	0.209741	0.209741
S1_171076630	01	171076630	0.0630558	0.0630558
S1_171076635	01	171076635	0.0199757	0.0199757
S1_171076673	01	171076673	0.121743	0.121743
S1_171076692	01	171076692	0.218228	0.218228
S1_171076705	01	171076705	0.0962644	0.0962644
S1_171077110	01	171077110	0.181543	0.181543
S1_171077601	01	171077601	0.19215	0.19215
S1_171094929	01	171094929	0.063183	0.063183
S1_171094991	01	171094991	0.0651645	0.0651645
S1_171202325	01	171202325	0.171021	0.171021
S1_171202330	01	171202330	0.580959	0.580959
S1_171202489	01	171202489	0.275006	0.275006
S1_171730800	01	171730800	0.181543	0.181543
S1_171734514	01	171734514	0.369514	0.369514
S1_171744719	01	171744719	0.216663	0.216663
S1_171744723	01	171744723	0.216663	0.216663
S1_171835641	01	171835641	0.151194	0.151194
S1_171885067	01	171885067	0.313055	0.313055
S1_172147544	01	172147544	0.181543	0.181543
S1_172147585	01	172147585	0.181543	0.181543
S1_173025041	01	173025041	0.256352	0.256352
S1_173696950	01	173696950	0.19215	0.19215
S1_173696965	01	173696965	0.19215	0.19215
S1_173778416	01	173778416	0.327715	0.327715
S1_173778433	01	173778433	0.327715	0.327715
S1_173778450	01	173778450	0.301444	0.301444
S1_173778454	01	173778454	0.3513	0.3513
S1_173782029	01	173782029	0.301536	0.301536
S1_173782069	01	173782069	0.310431	0.310431
S1_173783730	01	173783730	0.181543	0.181543
S1_173809347	01	173809347	0.181543	0.181543
S1_173989663	01	173989663	0.313055	0.313055
S1_174108661	01	174108661	0.0898086	0.0898086
S1_174750940	01	174750940	0.24085	0.24085
S1_174751099	01	174751099	0.746085	0.746085
S1_174751121	01	174751121	0.110802	0.110802
S1_174931634	01	174931634	0.354937	0.354937
S1_175473027	01	175473027	0.400583	0.400583
S1_175987235	01	175987235	0.180943	0.180943
S1_175987247	01	175987247	0.180943	0.180943
S1_175987306	01	175987306	0.181543	0.181543
S1_175987308	01	175987308	0.181543	0.181543
S1_176019332	01	176019332	0.181543	0.181543
S1_176065004	01	176065004	0.190162	0.190162
S1_176065134	01	176065134	0.0195663	0.0195663
S1_176223327	01	176223327	0.00333699	0.00333699
S1_176223329	01	176223329	0.388724	0.388724
S1_177157362	01	177157362	0.1908	0.1908
S1_177158893	01	177158893	0.294251	0.294251
S1_177158909	01	177158909	0.168745	0.168745
S1_177161883	01	177161883	0.305122	0.305122
S1_177542023	01	177542023	0.10565	0.10565
S1_177542069	01	177542069	0.220649	0.220649
S1_177843311	01	177843311	0.698107	0.698107
S1_178004358	01	178004358	0.0459954	0.0459954
S1_178004372	01	178004372	0.0182503	0.0182503
S1_178071409	01	178071409	0.312231	0.312231
S1_178088961	01	178088961	0.0714631	0.0714631
S1_178120058	01	178120058	0.590172	0.590172
S1_178122122	01	178122122	0.0792082	0.0792082
S1_178340806	01	178340806	0.61761	0.61761
S1_178340915	01	178340915	0.405493	0.405493
S1_178344039	01	178344039	0.723794	0.723794
S1_178345766	01	178345766	0.313055	0.313055
S1_178346258	01	178346258	0.339785	0.339785
S1_178346367	01	178346367	0.181543	0.181543
S1_178346397	01	178346397	0.140095	0.140095
S1_178346415	01	178346415	0.628918	0.628918
S1_178384883	01	178384883	0.365692	0.365692
S1_178389707	01	178389707	0.181543	0.181543
S1_178390827	01	178390827	0.181543	0.181543
S1_178454447	01	178454447	0.295648	0.295648
S1_178493508	01	178493508	0.170819	0.170819
S1_178696536	01	178696536	0.0286985	0.0286985
S1_179029327	01	179029327	0.70298	0.70298
S1_179328602	01	179328602	0.111	0.111
S1_179328711	01	179328711	0.131259	0.131259
S1_179328734	01	179328734	0.702179	0.702179
S1_179386161	01	179386161	0.338616	0.338616
S1_179386203	01	179386203	0.306901	0.306901
S1_179904908	01	179904908	0.564617	0.564617
S1_180378373	01	180378373	0.213504	0.213504
S1_180618558	01	180618558	0.70298	0.70298
S1_180618591	01	180618591	0.631722	0.631722
S1_182202614	01	182202614	0.313055	0.313055
S1_182245704	01	182245704	0.702179	0.702179
S1_182245707	01	182245707	0.180943	0.180943
S1_182245762	01	182245762	0.666531	0.666531
S1_182245776	01	182245776	0.200001	0.200001
S1_182629407	01	182629407	0.220515	0.220515
S1_182629444	01	182629444	0.185485	0.185485
S1_182631448	01	182631448	0.177928	0.177928
S1_182631473	01	182631473	0.218823	0.218823
S1_183312518	01	183312518	0.179389	0.179389
S1_183326716	01	183326716	0.060055	0.060055
S1_183329865	01	183329865	0.19544	0.19544
S1_184382467	01	184382467	0.299107	0.299107
S1_185282108	01	185282108	0.313055	0.313055
S1_186758692	01	186758692	0.452736	0.452736
S1_186758715	01	186758715	0.452736	0.452736
S1_186758823	01	186758823	0.403747	0.403747
S1_187200520	01	187200520	0.218441	0.218441
S1_187200569	01	187200569	0.181543	0.181543
S1_187200591	01	187200591	0.70298	0.70298
S1_187200604	01	187200604	0.57291	0.57291
S1_187558638	01	187558638	0.321992	0.321992
S1_187559550	01	187559550	0.00754119	0.00754119
S1_187561418	01	187561418	0.18301	0.18301
S1_187564261	01	187564261	0.758065	0.758065
S1_187564289	01	187564289	0.656717	0.656717
S1_187564304	01	187564304	0.17489	0.17489
S1_187564962	01	187564962	0.712393	0.712393
S1_187699547	01	187699547	0.0216854	0.0216854
S1_187699618	01	187699618	0.589697	0.589697
S1_187700036	01	187700036	0.2314	0.2314
S1_187748189	01	187748189	0.557534	0.557534
S1_187973142	01	187973142	0.570081	0.570081
S1_187973180	01	187973180	0.313055	0.313055
S1_187995841	01	187995841	0.0729212	0.0729212
S1_188627168	01	188627168	0.0277419	0.0277419
S1_188627377	01	188627377	0.404518	0.404518
S1_188629110	01	188629110	0.631908	0.631908
S1_189493167	01	189493167	0.708015	0.708015
S1_189493183	01	189493183	0.304215	0.304215
S1_189494065	01	189494065	0.0792082	0.0792082
S1_190398997	01	190398997	0.372626	0.372626
S1_190416342	01	190416342	0.257389	0.257389
S1_190698484	01	190698484	0.404518	0.404518
S1_192215875	01	192215875	0.181543	0.181543
S1_192452352	01	192452352	0.742948	0.742948
S1_192452353	01	192452353	0.377473	0.377473
S1_193262163	01	193262163	0.361544	0.361544
S1_193460724	01	193460724	0.762178	0.762178
S1_193569776	01	193569776	0.313055	0.313055
S1_194732636	01	194732636	0.176108	0.176108
S1_194732648	01	194732648	0.1755	0.1755
S1_194733775	01	194733775	0.181543	0.181543
S1_194733776	01	194733776	0.0792082	0.0792082
S1_194735775	01	194735775	0.57291	0.57291
S1_194786592	01	194786592	0.64458	0.64458
S1_194787223	01	194787223	0.177322	0.177322
S1_195270484	01	195270484	0.181543	0.181543
S1_195350326	01	195350326	0.176108	0.176108
S1_195350406	01	195350406	0.201296	0.201296
S1_195350426	01	195350426	0.19281	0.19281
S1_195350439	01	195350439	0.593728	0.593728
S1_197281249	01	197281249	0.689619	0.689619
S1_197281278	01	197281278	0.689619	0.689619
S1_197281279	01	197281279	0.141562	0.141562
S1_197281282	01	197281282	0.144491	0.144491
S1_197281366	01	197281366	0.113547	0.113547
S1_197283256	01	197283256	0.193469	0.193469
S1_197283478	01	197283478	0.296087	0.296087
S1_197283608	01	197283608	0.14204	0.14204
S1_197490795	01	197490795	0.192917	0.192917
S1_197490839	01	197490839	0.159065	0.159065
S1_197748203	01	197748203	0.0149406	0.0149406
S1_197991936	01	197991936	0.218228	0.218228
S1_197991998	01	197991998	0.0121895	0.0121895
S1_197992004	01	197992004	0.250896	0.250896
S1_198242944	01	198242944	0.154426	0.154426
S1_199915688	01	199915688	0.404518	0.404518
S1_199915699	01	199915699	0.240368	0.240368
S1_200575324	01	200575324	0.438734	0.438734
S1_200575332	01	200575332	0.438734	0.438734
S1_200619523	01	200619523	0.185361	0.185361
S1_200626562	01	200626562	0.00827607	0.00827607
S1_200843580	01	200843580	0.205506	0.205506
S1_201557801	01	201557801	0.31932	0.31932
S1_201557887	01	201557887	0.344833	0.344833
S1_201557897	01	201557897	0.0953672	0.0953672
S1_202892233	01	202892233	0.692764	0.692764
S1_202897252	01	202897252	0.328659	0.328659
S1_202897330	01	202897330	0.17974	0.17974
S1_202897358	01	202897358	0.181543	0.181543
S1_202897387	01	202897387	0.0445935	0.0445935
S1_202899183	01	202899183	0.00295922	0.00295922
S1_202899186	01	202899186	0.00226314	0.00226314
S1_203184304	01	203184304	0.0351368	0.0351368
S1_203184313	01	203184313	0.0435855	0.0435855
S1_203184325	01	203184325	0.0435855	0.0435855
S1_203190751	01	203190751	0.0837006	0.0837006
S1_203190841	01	203190841	0.349925	0.349925
S1_203270070	01	203270070	0.760549	0.760549
S1_203270096	01	203270096	0.752061	0.752061
[truncated: 23,107 more rows]

## Sheet: Table S5
Markers	Chromosome	Position	Label	Block #
S1_45845	1	45845	2	1
S1_45882	1	45882	10	1
S1_668285	1	668285	126	2
S1_673912	1	673912	142	2
S1_937415	1	937415	190	3
S1_937452	1	937452	192	3
S1_2638093	1	2638093	354	4
S1_2693552	1	2693552	362	4
S1_2822476	1	2822476	397	5
S1_2823212	1	2823212	401	5
S1_2860230	1	2860230	417	6
S1_2860246	1	2860246	419	6
S1_2860338	1	2860338	424	6
S1_3120453	1	3120453	473	7
S1_3135566	1	3135566	484	7
S1_4172003	1	4172003	659	8
S1_4172007	1	4172007	660	8
S1_4265224	1	4265224	668	9
S1_4265249	1	4265249	671	9
S1_4265263	1	4265263	673	9
S1_4406855	1	4406855	683	10
S1_4406856	1	4406856	684	10
S1_5214706	1	5214706	792	11
S1_5216742	1	5216742	796	11
S1_5525975	1	5525975	836	12
S1_5525980	1	5525980	837	12
S1_5531654	1	5531654	839	13
S1_5531724	1	5531724	840	13
S1_5585077	1	5585077	846	14
S1_5585078	1	5585078	847	14
S1_6098286	1	6098286	922	15
S1_6098299	1	6098299	924	15
S1_6292477	1	6292477	1008	16
S1_6292482	1	6292482	1009	16
S1_6358632	1	6358632	1011	17
S1_6358645	1	6358645	1012	17
S1_6418761	1	6418761	1031	18
S1_6418762	1	6418762	1032	18
S1_6418764	1	6418764	1033	18
S1_6418907	1	6418907	1035	18
S1_6418915	1	6418915	1036	18
S1_6418971	1	6418971	1039	18
S1_6420719	1	6420719	1040	18
S1_6420724	1	6420724	1041	18
S1_6420740	1	6420740	1042	18
S1_6422015	1	6422015	1044	18
S1_7305312	1	7305312	1098	19
S1_7318421	1	7318421	1109	19
S1_9246953	1	9246953	1177	20
S1_9246966	1	9246966	1178	20
S1_9264487	1	9264487	1182	21
S1_9269623	1	9269623	1192	21
S1_9340444	1	9340444	1200	22
S1_9340446	1	9340446	1201	22
S1_9564062	1	9564062	1219	23
S1_9564063	1	9564063	1220	23
S1_9690339	1	9690339	1230	24
S1_9690357	1	9690357	1231	24
S1_10002300	1	10002300	1303	25
S1_10002400	1	10002400	1310	25
S1_10333296	1	10333296	1366	26
S1_10333317	1	10333317	1368	26
S1_10620160	1	10620160	1374	27
S1_10620162	1	10620162	1375	27
S1_10716469	1	10716469	1402	28
S1_10716486	1	10716486	1405	28
S1_10971033	1	10971033	1420	29
S1_10971045	1	10971045	1421	29
S1_11096394	1	11096394	1424	29
S1_11113916	1	11113916	1429	29
S1_11572126	1	11572126	1446	30
S1_11572188	1	11572188	1447	30
S1_11585682	1	11585682	1453	30
S1_12125570	1	12125570	1475	31
S1_12140940	1	12140940	1481	31
S1_12966454	1	12966454	1504	32
S1_12970235	1	12970235	1506	32
S1_13017813	1	13017813	1520	32
S1_14810959	1	14810959	1701	33
S1_14810970	1	14810970	1702	33
S1_15222527	1	15222527	1720	34
S1_15222533	1	15222533	1721	34
S1_15222541	1	15222541	1722	34
S1_15361687	1	15361687	1731	35
S1_15367679	1	15367679	1733	35
S1_15372309	1	15372309	1740	35
S1_15372325	1	15372325	1741	35
S1_15372330	1	15372330	1742	35
S1_15372432	1	15372432	1744	35
S1_15403485	1	15403485	1746	35
S1_15403547	1	15403547	1750	35
S1_18961716	1	18961716	1879	36
S1_19030416	1	19030416	1880	36
S1_19650794	1	19650794	1896	37
S1_19650806	1	19650806	1897	37
S1_19650817	1	19650817	1898	38
S1_19650849	1	19650849	1899	38
S1_19891589	1	19891589	1913	39
S1_20034713	1	20034713	1935	39
S1_20704613	1	20704613	1966	40
S1_20704620	1	20704620	1967	40
S1_21112815	1	21112815	1998	41
S1_21112843	1	21112843	1999	41
S1_22006720	1	22006720	2009	42
S1_22006721	1	22006721	2010	42
S1_23063071	1	23063071	2036	43
S1_23063099	1	23063099	2037	43
S1_23063108	1	23063108	2038	43
S1_23312406	1	23312406	2043	44
S1_23312421	1	23312421	2044	44
S1_23312452	1	23312452	2045	44
S1_23312463	1	23312463	2046	44
S1_23479698	1	23479698	2055	45
S1_23479705	1	23479705	2056	45
S1_23479707	1	23479707	2057	45
S1_25870200	1	25870200	2092	46
S1_25873208	1	25873208	2097	46
S1_26516173	1	26516173	2130	47
S1_26516175	1	26516175	2131	47
S1_30241722	1	30241722	2197	48
S1_30241736	1	30241736	2198	48
S1_34438425	1	34438425	2369	49
S1_34438717	1	34438717	2378	49
S1_35010461	1	35010461	2387	50
S1_35015312	1	35015312	2390	50
S1_35027343	1	35027343	2391	50
S1_38761743	1	38761743	2550	51
S1_38761772	1	38761772	2553	51
S1_38763882	1	38763882	2559	51
S1_38764209	1	38764209	2562	51
S1_38764216	1	38764216	2563	51
S1_39748124	1	39748124	2611	52
S1_39748128	1	39748128	2612	52
S1_39748137	1	39748137	2613	52
S1_39748177	1	39748177	2615	52
S1_40282372	1	40282372	2650	53
S1_40285522	1	40285522	2655	53
S1_40316865	1	40316865	2657	54
S1_40316909	1	40316909	2658	54
S1_40741250	1	40741250	2711	55
S1_40744051	1	40744051	2714	55
S1_40979783	1	40979783	2742	56
S1_40979810	1	40979810	2743	56
S1_40979880	1	40979880	2745	57
S1_41030662	1	41030662	2761	57
S1_41153741	1	41153741	2777	58
S1_41153792	1	41153792	2778	58
S1_42299692	1	42299692	2823	59
S1_42299733	1	42299733	2825	59
S1_42746804	1	42746804	2833	60
S1_42746805	1	42746805	2834	60
S1_42924581	1	42924581	2837	61
S1_42924583	1	42924583	2838	61
S1_43449395	1	43449395	2865	62
S1_43449562	1	43449562	2870	62
S1_45525627	1	45525627	2960	63
S1_45525628	1	45525628	2961	63
S1_48710563	1	48710563	3046	64
S1_48710568	1	48710568	3047	64
S1_48710590	1	48710590	3048	64
S1_56303453	1	56303453	3115	65
S1_56303454	1	56303454	3116	65
S1_56303612	1	56303612	3120	66
S1_56303633	1	56303633	3122	66
S1_56303636	1	56303636	3123	66
S1_56363999	1	56363999	3134	67
S1_56364004	1	56364004	3135	67
S1_57937583	1	57937583	3170	68
S1_57937594	1	57937594	3172	68
S1_58353096	1	58353096	3176	69
S1_58353097	1	58353097	3177	69
S1_58907011	1	58907011	3193	70
S1_58907135	1	58907135	3195	70
S1_59413385	1	59413385	3249	71
S1_59417053	1	59417053	3257	71
S1_59420371	1	59420371	3269	71
S1_60707808	1	60707808	3298	72
S1_60707814	1	60707814	3299	72
S1_60777089	1	60777089	3305	73
S1_60777093	1	60777093	3306	73
S1_80590316	1	80590316	3542	74
S1_80601482	1	80601482	3545	74
S1_80601483	1	80601483	3546	74
S1_80701755	1	80701755	3558	74
S1_82457135	1	82457135	3565	75
S1_82457170	1	82457170	3567	75
S1_87550902	1	87550902	3621	76
S1_87698109	1	87698109	3622	76
S1_98123375	1	98123375	3748	77
S1_98123402	1	98123402	3749	77
S1_103501316	1	103501316	3771	78
S1_103501321	1	103501321	3772	78
S1_103501346	1	103501346	3774	78
S1_103501349	1	103501349	3775	78
S1_110717490	1	110717490	3821	79
S1_110717493	1	110717493	3822	79
S1_118222774	1	118222774	3877	80
S1_118222815	1	118222815	3883	80
S1_120168895	1	120168895	3890	81
S1_120168939	1	120168939	3893	81
S1_121066493	1	121066493	3925	82
S1_121066531	1	121066531	3928	82
S1_125663457	1	125663457	3988	83
S1_125663465	1	125663465	3989	83
S1_125663487	1	125663487	3990	83
S1_125663515	1	125663515	3992	83
S1_125663517	1	125663517	3993	83
S1_132474053	1	132474053	4122	84
S1_132474099	1	132474099	4125	84
S1_132474100	1	132474100	4126	84
S1_148311738	1	148311738	4258	85
S1_148311777	1	148311777	4259	85
S1_148778745	1	148778745	4271	86
S1_148778747	1	148778747	4272	86
S1_153134379	1	153134379	4335	87
S1_153134391	1	153134391	4336	87
S1_153134422	1	153134422	4338	88
S1_153134566	1	153134566	4339	88
S1_153794871	1	153794871	4350	89
S1_153797097	1	153797097	4353	89
S1_153797231	1	153797231	4357	89
S1_156312883	1	156312883	4384	90
S1_156312922	1	156312922	4386	90
S1_156439800	1	156439800	4395	91
S1_156439813	1	156439813	4397	91
S1_156439826	1	156439826	4400	91
S1_156515347	1	156515347	4414	92
S1_156517769	1	156517769	4416	92
S1_157609546	1	157609546	4467	93
S1_157609547	1	157609547	4468	93
S1_159319593	1	159319593	4683	94
S1_159323444	1	159323444	4685	94
S1_161219636	1	161219636	4882	95
S1_161219653	1	161219653	4884	95
S1_162217555	1	162217555	4971	96
S1_162217600	1	162217600	4975	96
S1_162355615	1	162355615	4998	97
S1_162379072	1	162379072	5002	97
S1_163566468	1	163566468	5071	98
S1_163659221	1	163659221	5076	98
S1_163659239	1	163659239	5077	98
S1_164692082	1	164692082	5118	99
S1_164692093	1	164692093	5119	99
S1_164692214	1	164692214	5124	100
S1_164692238	1	164692238	5125	100
S1_164754572	1	164754572	5140	101
S1_164754582	1	164754582	5141	101
S1_164754583	1	164754583	5142	101
S1_164754826	1	164754826	5146	102
S1_164754828	1	164754828	5147	102
S1_166448635	1	166448635	5217	103
S1_166448654	1	166448654	5218	103
S1_166448668	1	166448668	5219	103
S1_166475540	1	166475540	5223	104
S1_166475642	1	166475642	5228	104
S1_167647542	1	167647542	5276	105
S1_167647635	1	167647635	5278	105
S1_167750514	1	167750514	5281	106
S1_167750896	1	167750896	5282	106
S1_169503518	1	169503518	5322	107
S1_169503522	1	169503522	5323	107
S1_169507056	1	169507056	5324	108
S1_169507100	1	169507100	5326	108
S1_169612803	1	169612803	5346	109
S1_169612939	1	169612939	5348	109
S1_171076630	1	171076630	5402	110
S1_171076635	1	171076635	5403	110
S1_171076673	1	171076673	5404	110
S1_171076705	1	171076705	5407	110
S1_171094929	1	171094929	5419	110
S1_171094991	1	171094991	5421	110
S1_179328602	1	179328602	5665	111
S1_179328682	1	179328682	5666	111
S1_190372374	1	190372374	5830	112
S1_190372393	1	190372393	5833	112
S1_191103688	1	191103688	5850	113
S1_191103704	1	191103704	5851	113
S1_191103719	1	191103719	5853	113
S1_197281245	1	197281245	5925	114
S1_197281279	1	197281279	5928	114
S1_197281282	1	197281282	5929	114
S1_197281366	1	197281366	5930	114
S1_197283608	1	197283608	5937	114
S1_200575291	1	200575291	5968	115
S1_200619523	1	200619523	5971	115
S1_202899183	1	202899183	6009	116
S1_202899186	1	202899186	6010	116
S1_203184304	1	203184304	6011	117
S1_203184313	1	203184313	6012	117
S1_203184325	1	203184325	6013	117
S1_208133335	1	208133335	6112	118
S1_208133382	1	208133382	6113	118
S1_217742361	1	217742361	6265	119
S1_217887792	1	217887792	6281	119
S1_218990416	1	218990416	6298	120
S1_218990418	1	218990418	6299	120
S1_218990458	1	218990458	6309	121
S1_218990460	1	218990460	6310	121
S1_219504179	1	219504179	6324	122
S1_219504340	1	219504340	6327	122
S1_219618048	1	219618048	6349	123
S1_219618051	1	219618051	6350	123
S1_219813459	1	219813459	6354	124
S1_219813469	1	219813469	6355	124
S1_220519840	1	220519840	6403	125
S1_220521587	1	220521587	6405	125
S1_220521588	1	220521588	6406	125
S1_220522004	1	220522004	6408	125
S1_220522585	1	220522585	6411	126
S1_220522593	1	220522593	6412	126
S1_220729028	1	220729028	6419	127
S1_220729029	1	220729029	6420	127
S1_220729031	1	220729031	6422	128
S1_220729032	1	220729032	6423	128
S1_220729198	1	220729198	6427	129
S1_220730558	1	220730558	6431	129
S1_221615348	1	221615348	6447	130
S1_221615368	1	221615368	6449	130
S1_221615383	1	221615383	6450	130
S1_221615462	1	221615462	6452	131
S1_221615468	1	221615468	6453	131
S1_221615505	1	221615505	6455	131
S1_221751755	1	221751755	6470	132
S1_221751832	1	221751832	6474	132
S1_221996422	1	221996422	6509	133
S1_222076257	1	222076257	6517	133
S1_222076395	1	222076395	6518	133
S1_222076509	1	222076509	6522	133
S1_222223758	1	222223758	6538	134
S1_222256279	1	222256279	6551	134
S1_223645053	1	223645053	6643	135
S1_223645078	1	223645078	6645	135
S1_223990502	1	223990502	6680	136
S1_223990503	1	223990503	6681	136
S1_224936762	1	224936762	6731	137
S1_224958650	1	224958650	6740	137
S1_225361147	1	225361147	6804	138
S1_225361155	1	225361155	6805	138
S1_226804491	1	226804491	6819	139
S1_226804526	1	226804526	6820	139
S1_227741620	1	227741620	6841	140
S1_227741637	1	227741637	6842	140
S1_230661886	1	230661886	6879	141
S1_230661958	1	230661958	6882	141
S1_230661961	1	230661961	6883	141
S1_230778459	1	230778459	6886	141
S1_236815650	1	236815650	6987	142
S1_236815685	1	236815685	6988	142
S1_236815691	1	236815691	6989	142
S1_239238041	1	239238041	7001	143
S1_239238047	1	239238047	7002	143
S1_243760355	1	243760355	7038	144
S1_243760449	1	243760449	7042	144
S1_244847877	1	244847877	7051	145
S1_244847890	1	244847890	7052	145
S1_245034856	1	245034856	7063	146
S1_245034885	1	245034885	7065	146
S1_248818090	1	248818090	7150	147
S1_248818106	1	248818106	7151	147
S1_251653618	1	251653618	7184	148
S1_251653696	1	251653696	7188	148
S1_251851392	1	251851392	7191	149
S1_251851461	1	251851461	7192	149
S1_252445727	1	252445727	7217	150
S1_252445731	1	252445731	7218	150
S1_252445732	1	252445732	7219	150
S1_252447738	1	252447738	7236	151
S1_252447756	1	252447756	7238	151
S1_252994907	1	252994907	7291	152
S1_252994923	1	252994923	7293	152
S1_252994939	1	252994939	7298	152
S1_252995020	1	252995020	7300	153
S1_252995042	1	252995042	7301	153
S1_253772920	1	253772920	7342	154
S1_253772957	1	253772957	7343	154
S1_253818110	1	253818110	7349	155
S1_253818124	1	253818124	7352	155
S1_253818131	1	253818131	7354	155
S1_253818134	1	253818134	7355	155
S1_257076989	1	257076989	7439	156
S1_257077383	1	257077383	7441	156
S1_257077428	1	257077428	7442	156
S1_257915471	1	257915471	7616	157
S1_257972628	1	257972628	7623	157
S1_258987369	1	258987369	7699	158
S1_258987553	1	258987553	7700	158
S1_258987565	1	258987565	7701	158
S1_262113949	1	262113949	7739	159
S1_262113953	1	262113953	7740	159
S1_262723215	1	262723215	7765	160
S1_262724872	1	262724872	7771	160
S1_263411683	1	263411683	7780	161
S1_263411690	1	263411690	7781	161
S1_263412384	1	263412384	7783	162
S1_263412435	1	263412435	7785	162
S1_263493401	1	263493401	7796	163
S1_263493423	1	263493423	7799	163
S1_263495132	1	263495132	7802	164
S1_263495150	1	263495150	7804	164
S1_263498559	1	263498559	7811	165
S1_263498578	1	263498578	7812	165
S1_263498791	1	263498791	7821	166
S1_263498812	1	263498812	7824	166
S1_263499593	1	263499593	7827	166
S1_263499607	1	263499607	7828	167
S1_263499614	1	263499614	7830	167
S1_263501109	1	263501109	7838	168
S1_263501131	1	263501131	7841	168
S1_263501139	1	263501139	7842	168
S1_263501143	1	263501143	7843	168
S1_263527950	1	263527950	7858	169
S1_263569451	1	263569451	7859	169
S1_264168832	1	264168832	7869	170
S1_264168835	1	264168835	7870	170
S1_264168840	1	264168840	7871	170
S1_264168846	1	264168846	7873	171
S1_264168860	1	264168860	7875	171
S1_267477897	1	267477897	7940	172
S1_267477920	1	267477920	7941	172
S1_268537971	1	268537971	7972	173
S1_268537973	1	268537973	7973	173
S1_268537978	1	268537978	7974	173
S1_268537980	1	268537980	7975	173
S1_269162920	1	269162920	7992	174
S1_269162931	1	269162931	7993	174
S1_269211074	1	269211074	8031	175
S1_269211075	1	269211075	8032	175
S1_269217985	1	269217985	8040	176
S1_269217990	1	269217990	8041	176
S1_269405954	1	269405954	8074	177
S1_269432378	1	269432378	8104	177
S1_269453147	1	269453147	8120	177
S1_270271805	1	270271805	8205	178
S1_270271811	1	270271811	8206	178
S1_270544122	1	270544122	8234	179
S1_270544128	1	270544128	8235	179
S1_270544157	1	270544157	8236	179
S1_270544160	1	270544160	8237	179
S1_271027291	1	271027291	8310	180
S1_271027326	1	271027326	8311	180
S1_271059542	1	271059542	8323	181
S1_271059551	1	271059551	8324	181
S1_271523663	1	271523663	8336	182
S1_271523700	1	271523700	8338	182
S1_271526439	1	271526439	8345	183
S1_271526460	1	271526460	8347	183
S1_271687823	1	271687823	8371	184
S1_271694876	1	271694876	8374	184
S1_272121044	1	272121044	8420	185
S1_272121058	1	272121058	8424	185
S1_272133667	1	272133667	8443	186
S1_272133685	1	272133685	8445	186
S1_272182756	1	272182756	8449	187
S1_272182809	1	272182809	8452	187
S1_272182859	1	272182859	8454	188
S1_272182878	1	272182878	8456	188
S1_272182954	1	272182954	8459	189
S1_272183003	1	272183003	8461	189
S1_272265295	1	272265295	8495	190
S1_272265404	1	272265404	8498	190
S1_272636117	1	272636117	8560	191
S1_272636127	1	272636127	8561	191
S1_272636146	1	272636146	8562	191
S1_272655307	1	272655307	8569	192
S1_272655315	1	272655315	8571	192
S1_272663574	1	272663574	8585	193
S1_272663588	1	272663588	8586	193
S1_272663756	1	272663756	8589	194
S1_272663760	1	272663760	8590	194
S1_272664246	1	272664246	8602	195
S1_272664262	1	272664262	8606	195
S2_195422	2	195422	8666	196
S2_195426	2	195426	8667	196
S2_5134761	2	5134761	8856	197
S2_5134804	2	5134804	8858	197
S2_5135648	2	5135648	8859	198
S2_5135660	2	5135660	8860	198
S2_5138458	2	5138458	8868	199
S2_5138475	2	5138475	8869	199
S2_5735072	2	5735072	8884	200
S2_5735074	2	5735074	8885	200
S2_5794981	2	5794981	8894	201
S2_5794994	2	5794994	8895	201
S2_5794995	2	5794995	8896	202
S2_5795019	2	5795019	8897	202
S2_11131700	2	11131700	9050	203
S2_11131720	2	11131720	9051	203
S2_11131721	2	11131721	9052	203
S2_11693072	2	11693072	9053	204
S2_11693080	2	11693080	9054	204
S2_11693179	2	11693179	9057	204
S2_11693254	2	11693254	9058	204
S2_12112966	2	12112966	9060	205
S2_12112998	2	12112998	9061	205
S2_12113142	2	12113142	9064	205
S2_12113202	2	12113202	9065	205
S2_12113211	2	12113211	9066	205
S2_12134609	2	12134609	9068	206
S2_12134610	2	12134610	9069	206
S2_12134627	2	12134627	9073	206
S2_12134635	2	12134635	9074	206
S2_14353774	2	14353774	9105	207
S2_14353777	2	14353777	9106	207
S2_14353809	2	14353809	9107	208
S2_14357039	2	14357039	9112	208
S2_14357064	2	14357064	9113	209
S2_14357081	2	14357081	9114	209
S2_17821648	2	17821648	9210	210
S2_17821690	2	17821690	9215	210
S2_26892391	2	26892391	9308	211
S2_26892438	2	26892438	9309	211
S2_26892441	2	26892441	9310	211
S2_28022546	2	28022546	9327	212
S2_28022739	2	28022739	9329	212
S2_28050433	2	28050433	9338	213
S2_28050464	2	28050464	9339	213
S2_28070188	2	28070188	9348	214
S2_28070308	2	28070308	9353	214
S2_52375619	2	52375619	9698	215
S2_52375713	2	52375713	9700	215
S2_54510523	2	54510523	9774	216
S2_54510535	2	54510535	9775	216
S2_55392123	2	55392123	9786	217
S2_55392150	2	55392150	9787	217
S2_55392151	2	55392151	9788	217
S2_55392161	2	55392161	9789	217
S2_60702484	2	60702484	9916	218
S2_60708726	2	60708726	9929	218
S2_63593832	2	63593832	10026	219
S2_63647740	2	63647740	10034	219
S2_70703274	2	70703274	10143	220
S2_70703279	2	70703279	10144	220
S2_70703280	2	70703280	10145	220
S2_73924396	2	73924396	10203	221
S2_73924491	2	73924491	10206	221
S2_73924534	2	73924534	10208	221
S2_73924537	2	73924537	10209	221
S2_73924544	2	73924544	10210	221
S2_79354760	2	79354760	10262	222
S2_79354836	2	79354836	10263	222
S2_79354844	2	79354844	10264	222
S2_81292447	2	81292447	10295	223
S2_81292469	2	81292469	10296	223
S2_81292477	2	81292477	10297	223
S2_86097345	2	86097345	10353	224
S2_86097351	2	86097351	10354	224
S2_86097368	2	86097368	10355	224
S2_86097375	2	86097375	10356	224
S2_86097399	2	86097399	10358	224
S2_90798136	2	90798136	10389	225
S2_90798160	2	90798160	10393	225
S2_95271993	2	95271993	10418	226
S2_95271998	2	95271998	10419	226
S2_101287950	2	101287950	10493	227
S2_101287974	2	101287974	10494	227
S2_102786534	2	102786534	10518	228
S2_102876715	2	102876715	10534	228
S2_103318900	2	103318900	10540	229
S2_103318919	2	103318919	10541	229
S2_103956850	2	103956850	10636	230
S2_103956943	2	103956943	10638	230
S2_103957409	2	103957409	10639	230
S2_103957413	2	103957413	10640	230
S2_103960382	2	103960382	10644	230
S2_111297273	2	111297273	10685	231
S2_111297289	2	111297289	10686	231
S2_111421304	2	111421304	10699	232
S2_111421366	2	111421366	10705	232
S2_116707357	2	116707357	10804	233
S2_116707371	2	116707371	10805	233
S2_116707377	2	116707377	10806	233
S2_116707388	2	116707388	10807	233
S2_120022906	2	120022906	10893	234
S2_120022942	2	120022942	10896	234
S2_120023711	2	120023711	10899	234
S2_121008573	2	121008573	10981	235
S2_121008574	2	121008574	10982	235
S2_127974649	2	127974649	11179	236
S2_127974671	2	127974671	11181	236
S2_130419694	2	130419694	11287	237
S2_130419699	2	130419699	11288	237
S2_130419759	2	130419759	11290	237
S2_130946705	2	130946705	11312	238
S2_130946711	2	130946711	11313	238
S2_130946720	2	130946720	11314	239
S2_130946723	2	130946723	11315	239
S2_131079253	2	131079253	11333	240
S2_131079263	2	131079263	11334	240
S2_131088339	2	131088339	11335	241
S2_131088340	2	131088340	11336	241
S2_131088367	2	131088367	11337	242
S2_131088368	2	131088368	11338	242
S2_131088369	2	131088369	11339	242
S2_131088533	2	131088533	11346	243
S2_131088537	2	131088537	11347	243
S2_131088547	2	131088547	11348	243
S2_131089297	2	131089297	11357	244
S2_131089300	2	131089300	11358	244
S2_131779976	2	131779976	11398	245
S2_131779994	2	131779994	11399	245
S2_135131753	2	135131753	11536	246
S2_135131894	2	135131894	11540	246
S2_135131932	2	135131932	11544	246
S2_135133609	2	135133609	11547	247
S2_135133610	2	135133610	11548	247
S2_135392233	2	135392233	11588	248
S2_135392290	2	135392290	11591	248
S2_135589941	2	135589941	11613	249
S2_135589948	2	135589948	11614	249
S2_135589962	2	135589962	11615	249
S2_135973525	2	135973525	11665	250
S2_135973542	2	135973542	11667	250
S2_136439394	2	136439394	11734	251
S2_136439414	2	136439414	11735	251
S2_136456946	2	136456946	11740	252
S2_136456954	2	136456954	11741	252
S2_137310223	2	137310223	11839	253
S2_137310232	2	137310232	11841	253
S2_138931367	2	138931367	11911	254
S2_138931690	2	138931690	11920	254
S2_139479915	2	139479915	11979	255
S2_139484738	2	139484738	11983	255
S2_139484769	2	139484769	11984	255
S2_139485774	2	139485774	11986	255
S2_139485886	2	139485886	11988	255
S2_139556893	2	139556893	12005	256
S2_139656156	2	139656156	12028	256
S2_140597721	2	140597721	12110	257
S2_140598184	2	140598184	12117	257
S2_140598202	2	140598202	12119	257
S2_141515313	2	141515313	12205	258
S2_141515330	2	141515330	12206	258
S2_141581476	2	141581476	12212	259
S2_141581504	2	141581504	12213	259
S2_141581516	2	141581516	12214	259
S2_141634270	2	141634270	12235	259
S2_141716760	2	141716760	12251	260
S2_141723598	2	141723598	12254	260
S2_141907494	2	141907494	12272	261
S2_141923649	2	141923649	12274	261
S2_141987160	2	141987160	12277	262
S2_141987189	2	141987189	12278	262
S2_142333827	2	142333827	12310	263
S2_142438474	2	142438474	12328	263
S2_142441669	2	142441669	12329	263
S2_142452199	2	142452199	12333	263
S2_142950417	2	142950417	12374	264
S2_142952275	2	142952275	12377	264
S2_143031020	2	143031020	12399	264
S2_143428110	2	143428110	12450	265
S2_143428120	2	143428120	12451	265
S2_144289734	2	144289734	12542	266
S2_144289752	2	144289752	12543	266
S2_144289764	2	144289764	12544	266
S2_144827533	2	144827533	12610	267
S2_144827536	2	144827536	12611	267
S2_145049566	2	145049566	12642	268
S2_145049576	2	145049576	12644	268
S2_145510239	2	145510239	12659	269
S2_145510240	2	145510240	12660	269
S2_145579123	2	145579123	12679	270
S2_145628060	2	145628060	12691	270
S2_145655041	2	145655041	12695	270
S2_145722387	2	145722387	12697	270
S2_145729801	2	145729801	12701	270
S2_145729910	2	145729910	12703	270
S2_145730006	2	145730006	12704	270
S2_145737231	2	145737231	12714	270
S2_145744432	2	145744432	12717	271
S2_145744604	2	145744604	12723	271
S2_145747646	2	145747646	12729	271
S2_145903387	2	145903387	12749	272
S2_145903406	2	145903406	12751	272
S2_145953403	2	145953403	12764	273
S2_145956050	2	145956050	12770	273
S2_146943862	2	146943862	12945	274
S2_146943896	2	146943896	12947	274
S2_146943917	2	146943917	12949	274
S2_147083023	2	147083023	12973	275
S2_147083024	2	147083024	12974	275
S2_147083025	2	147083025	12975	275
S2_147083027	2	147083027	12976	275
S2_147083028	2	147083028	12977	275
S2_147653185	2	147653185	13003	276
S2_147656115	2	147656115	13006	276
S2_147657057	2	147657057	13008	277
S2_147657058	2	147657058	13009	277
S2_147687487	2	147687487	13023	278
S2_147687615	2	147687615	13026	278
S2_147687655	2	147687655	13028	279
S2_147687657	2	147687657	13029	279
S2_147687681	2	147687681	13032	279
S2_147702722	2	147702722	13033	280
S2_147702725	2	147702725	13034	280
S2_149014297	2	149014297	13112	281
S2_149041288	2	149041288	13116	281
S2_149916179	2	149916179	13146	282
S2_149916277	2	149916277	13149	282
S2_149917570	2	149917570	13150	282
S2_150572566	2	150572566	13200	283
S2_150572578	2	150572578	13202	283
S2_150901047	2	150901047	13268	284
S2_150901048	2	150901048	13269	284
S2_151068642	2	151068642	13275	285
S2_151068657	2	151068657	13277	285
S2_151871164	2	151871164	13325	286
S2_151871166	2	151871166	13326	286
S2_151871325	2	151871325	13332	286
S2_152153592	2	152153592	13372	287
S2_152155719	2	152155719	13373	287
S2_152155720	2	152155720	13374	287
S2_152163933	2	152163933	13375	287
S2_152246752	2	152246752	13405	288
S2_152246762	2	152246762	13406	288
S2_152803144	2	152803144	13469	289
S2_152803162	2	152803162	13472	289
S2_152873466	2	152873466	13492	290
S2_152873467	2	152873467	13493	290
S2_152979591	2	152979591	13515	291
S2_152979631	2	152979631	13517	291
S2_153032095	2	153032095	13531	292
S2_153059855	2	153059855	13533	292
S2_153060456	2	153060456	13537	292
S2_153060608	2	153060608	13540	292
S2_153098072	2	153098072	13547	293
S2_153098078	2	153098078	13549	293
S2_153100216	2	153100216	13552	293
S2_153264205	2	153264205	13585	294
S2_153264206	2	153264206	13586	294
S2_153896470	2	153896470	13659	295
S2_153896489	2	153896489	13661	295
S2_154195548	2	154195548	13682	296
S2_154195566	2	154195566	13684	296
S2_154347034	2	154347034	13714	297
S2_154347123	2	154347123	13715	297
S2_154347265	2	154347265	13717	297
S2_154362576	2	154362576	13725	298
S2_154363008	2	154363008	13729	298
S2_155466116	2	155466116	13930	299
S2_155466147	2	155466147	13931	299
S2_155466239	2	155466239	13933	299
S2_155466247	2	155466247	13935	299
S2_156110448	2	156110448	14018	300
S2_156121270	2	156121270	14020	300
S2_156939893	2	156939893	14123	301
S2_156952009	2	156952009	14149	301
S2_157048827	2	157048827	14160	301
S2_157335504	2	157335504	14197	302
S2_157345801	2	157345801	14200	302
S2_157738077	2	157738077	14230	303
S2_157738120	2	157738120	14233	303
S2_157874455	2	157874455	14262	304
S2_157874457	2	157874457	14263	304
S2_159041164	2	159041164	14490	305
S2_159041204	2	159041204	14493	305
S2_159421707	2	159421707	14513	306
S2_159433154	2	159433154	14518	306
S2_159542326	2	159542326	14524	307
S2_159542346	2	159542346	14526	307
S2_159814500	2	159814500	14536	308
S2_159814504	2	159814504	14537	308
S2_159814505	2	159814505	14538	308
S2_159814507	2	159814507	14539	308
S2_159814515	2	159814515	14540	308
S2_159842206	2	159842206	14559	309
S2_159842677	2	159842677	14564	309
S2_159880276	2	159880276	14573	310
S2_159880286	2	159880286	14574	310
S2_159982884	2	159982884	14577	311
S2_159982917	2	159982917	14579	311
S2_159982936	2	159982936	14580	311
S2_160111643	2	160111643	14603	312
S2_160112819	2	160112819	14610	312
S2_161021990	2	161021990	14752	313
S2_161021998	2	161021998	14753	313
S2_161424712	2	161424712	14800	314
S2_161427338	2	161427338	14803	314
S2_161915104	2	161915104	14881	315
S2_161915128	2	161915128	14882	315
S2_162543656	2	162543656	14986	316
S2_162543662	2	162543662	14987	316
S2_162696455	2	162696455	15010	317
S2_162696484	2	162696484	15012	317
S2_162696495	2	162696495	15013	317
S2_162910198	2	162910198	15045	318
S2_162918421	2	162918421	15055	318
S2_163041152	2	163041152	15083	319
S2_163041154	2	163041154	15084	319
S2_163135239	2	163135239	15112	320
S2_163135250	2	163135250	15114	320
S2_163492527	2	163492527	15157	321
S2_163509160	2	163509160	15165	321
S2_163787109	2	163787109	15266	322
S2_163787126	2	163787126	15267	322
S2_164261627	2	164261627	15321	323
S2_164261636	2	164261636	15322	323
S2_164638754	2	164638754	15374	324
S2_164653299	2	164653299	15383	324
S2_164685999	2	164685999	15398	325
S2_164688415	2	164688415	15401	325
S2_164718887	2	164718887	15410	326
S2_164718902	2	164718902	15412	326
S2_164784714	2	164784714	15426	326
S2_164787087	2	164787087	15432	326
S2_164864994	2	164864994	15444	327
S2_164865018	2	164865018	15445	327
S2_164923666	2	164923666	15453	328
S2_164982252	2	164982252	15456	328
S2_165150004	2	165150004	15465	329
S2_165150005	2	165150005	15466	329
S2_165225154	2	165225154	15495	330
S2_165228006	2	165228006	15497	330
S2_165444516	2	165444516	15511	331
S2_165447116	2	165447116	15515	331
S2_165664274	2	165664274	15568	332
S2_165678588	2	165678588	15571	332
S2_165700097	2	165700097	15578	333
S2_165700234	2	165700234	15583	333
S2_165774590	2	165774590	15590	333
S2_165774596	2	165774596	15591	333
S2_165774617	2	165774617	15592	333
S2_165799978	2	165799978	15606	334
S2_165800002	2	165800002	15608	334
S2_165806407	2	165806407	15611	334
S2_166179931	2	166179931	15677	335
S2_166191519	2	166191519	15679	335
S2_166384362	2	166384362	15721	336
S2_166384363	2	166384363	15722	336
S2_166561067	2	166561067	15752	337
S2_166574124	2	166574124	15761	337
S2_166757483	2	166757483	15807	338
S2_166757516	2	166757516	15810	338
S2_166757572	2	166757572	15813	339
S2_166757594	2	166757594	15816	339
S2_166871884	2	166871884	15841	340
S2_166871930	2	166871930	15843	340
S2_167506288	2	167506288	15934	341
S2_167507550	2	167507550	15937	341
S2_167507957	2	167507957	15946	342
S2_167510843	2	167510843	15951	342
S2_167511277	2	167511277	15953	342
S2_168278542	2	168278542	16078	343
S2_168317726	2	168317726	16083	343
S2_168433947	2	168433947	16092	343
S2_168543585	2	168543585	16120	344
S2_168543642	2	168543642	16122	344
S2_168652820	2	168652820	16174	345
S2_168652832	2	168652832	16175	345
S2_168940676	2	168940676	16207	346
S2_168968556	2	168968556	16216	346
S2_168968567	2	168968567	16217	346
S2_168990661	2	168990661	16222	347
S2_168991271	2	168991271	16225	347
S2_169078485	2	169078485	16260	348
S2_169078514	2	169078514	16261	348
S2_169173910	2	169173910	16269	349
S2_169174037	2	169174037	16275	349
S2_169470920	2	169470920	16329	350
S2_169470931	2	169470931	16330	350
S2_169550585	2	169550585	16362	351
S2_169550602	2	169550602	16363	351
S2_169685373	2	169685373	16370	351
S2_169686251	2	169686251	16379	351
S2_169814812	2	169814812	16454	352
S2_169814813	2	169814813	16455	352
S2_169814865	2	169814865	16458	352
S2_169874968	2	169874968	16490	353
S2_169874971	2	169874971	16491	353
S2_169876126	2	169876126	16502	354
S2_169876141	2	169876141	16503	354
S2_169967427	2	169967427	16527	355
S2_169995244	2	169995244	16534	355
S2_170174045	2	170174045	16584	356
S2_170177432	2	170177432	16589	356
S2_170534169	2	170534169	16651	357
S2_170534209	2	170534209	16652	357
S2_170534934	2	170534934	16653	358
S2_170561040	2	170561040	16655	358
S2_170793219	2	170793219	16683	359
S2_170795654	2	170795654	16685	359
S2_170800035	2	170800035	16688	360
S2_170831707	2	170831707	16698	360
S2_170893118	2	170893118	16713	360
S2_170942227	2	170942227	16719	360
S2_170942230	2	170942230	16720	360
S2_170957520	2	170957520	16731	360
S3_186530	3	186530	16778	361
S3_186557	3	186557	16780	361
S3_186610	3	186610	16781	361
S3_188224	3	188224	16784	361
S3_188381	3	188381	16786	361
S3_684868	3	684868	16792	362
S3_687252	3	687252	16798	362
S3_727489	3	727489	16803	363
S3_732064	3	732064	16807	363
S3_749364	3	749364	16818	363
S3_749401	3	749401	16819	363
S3_749431	3	749431	16823	363
S3_765210	3	765210	16827	363
S3_765224	3	765224	16828	364
S3_765391	3	765391	16833	364
S3_765396	3	765396	16834	364
S3_765435	3	765435	16835	364
S3_852143	3	852143	16838	365
S3_852281	3	852281	16844	365
S3_883909	3	883909	16866	365
S3_935115	3	935115	16873	366
S3_935124	3	935124	16874	366
S3_1224585	3	1224585	16888	367
S3_1226026	3	1226026	16893	367
S3_1264311	3	1264311	16908	368
S3_1264313	3	1264313	16909	368
S3_1400230	3	1400230	16914	368
S3_1530846	3	1530846	16926	369
S3_1530873	3	1530873	16927	369
S3_1530884	3	1530884	16928	369
S3_1616211	3	1616211	16950	370
S3_1616287	3	1616287	16952	370
S3_1731956	3	1731956	16966	371
S3_1731976	3	1731976	16967	371
S3_1735185	3	1735185	16978	372
S3_1735186	3	1735186	16979	372
S3_1735203	3	1735203	16980	372
S3_1735204	3	1735204	16981	372
S3_1735205	3	1735205	16982	372
S3_2095150	3	2095150	17015	373
S3_2147011	3	2147011	17038	373
S3_2272451	3	2272451	17046	374
S3_2272491	3	2272491	17049	374
S3_2272493	3	2272493	17050	374
S3_2272494	3	2272494	17051	374
S3_2272676	3	2272676	17052	375
S3_2272706	3	2272706	17054	375
S3_2280661	3	2280661	17066	376
S3_2280679	3	2280679	17068	376
S3_2280764	3	2280764	17071	377
S3_2280780	3	2280780	17073	377
S3_2284239	3	2284239	17076	378
S3_2284249	3	2284249	17077	378
S3_2284250	3	2284250	17078	378
S3_2284259	3	2284259	17079	379
S3_2284268	3	2284268	17080	379
S3_2285197	3	2285197	17084	380
S3_2285216	3	2285216	17086	380
S3_2286279	3	2286279	17100	381
S3_2286286	3	2286286	17101	381
S3_2310216	3	2310216	17105	382
S3_2310241	3	2310241	17106	382
S3_2310254	3	2310254	17107	382
S3_2310275	3	2310275	17109	382
S3_2310283	3	2310283	17110	382
S3_2310313	3	2310313	17111	382
S3_2435636	3	2435636	17112	383
S3_2435739	3	2435739	17115	383
S3_3008323	3	3008323	17147	384
S3_3020557	3	3020557	17156	384
S3_3020627	3	3020627	17157	384
S3_3179101	3	3179101	17171	385
S3_3179109	3	3179109	17172	385
S3_3333342	3	3333342	17183	386
S3_3333343	3	3333343	17184	386
S3_3342631	3	3342631	17187	386
S3_3342679	3	3342679	17189	386
S3_3358677	3	3358677	17192	386
S3_3358703	3	3358703	17193	386
S3_3358708	3	3358708	17194	386
S3_3358744	3	3358744	17196	386
S3_3382725	3	3382725	17198	387
S3_3382740	3	3382740	17199	387
S3_3421855	3	3421855	17206	388
S3_3421858	3	3421858	17208	388
S3_3421865	3	3421865	17209	388
S3_3421867	3	3421867	17210	388
S3_3508917	3	3508917	17229	389
S3_3508925	3	3508925	17230	389
S3_3508937	3	3508937	17232	389
S3_3554285	3	3554285	17242	390
S3_3554328	3	3554328	17244	390
S3_3754096	3	3754096	17273	391
S3_3754097	3	3754097	17274	391
S3_3754121	3	3754121	17276	392
S3_3754123	3	3754123	17277	392
S3_4012657	3	4012657	17296	393
S3_4063222	3	4063222	17302	393
S3_4063295	3	4063295	17307	393
S3_4170318	3	4170318	17309	393
S3_4400117	3	4400117	17326	394
S3_4400130	3	4400130	17327	394
S3_4400134	3	4400134	17328	394
S3_4400886	3	4400886	17332	394
S3_4552428	3	4552428	17356	395
S3_4552433	3	4552433	17357	395
S3_4798340	3	4798340	17366	396
S3_4798352	3	4798352	17367	396
S3_4814539	3	4814539	17370	397
S3_4814650	3	4814650	17371	397
S3_4856750	3	4856750	17378	398
S3_4856769	3	4856769	17380	398
S3_4856790	3	4856790	17381	399
S3_4867171	3	4867171	17382	399
S3_4868148	3	4868148	17385	399
S3_4924468	3	4924468	17398	400
S3_4924473	3	4924473	17399	400
S3_4924477	3	4924477	17400	401
S3_4924490	3	4924490	17401	401
S3_4930248	3	4930248	17404	402
S3_4930256	3	4930256	17405	402
S3_4988761	3	4988761	17410	403
S3_4988762	3	4988762	17411	403
S3_4988792	3	4988792	17412	403
S3_5875695	3	5875695	17496	404
S3_5882786	3	5882786	17508	404
S3_5960205	3	5960205	17534	405
S3_5960206	3	5960206	17535	405
S3_5995217	3	5995217	17549	406
S3_5995237	3	5995237	17551	406
S3_6153897	3	6153897	17574	407
S3_6153908	3	6153908	17575	407
S3_6153916	3	6153916	17576	407
S3_6153928	3	6153928	17577	407
S3_6153929	3	6153929	17578	407
S3_6153930	3	6153930	17579	407
S3_6184800	3	6184800	17601	408
S3_6184832	3	6184832	17602	408
S3_6250180	3	6250180	17622	409
S3_6250182	3	6250182	17623	409
S3_6263348	3	6263348	17624	409
S3_6263349	3	6263349	17625	409
S3_6263378	3	6263378	17626	409
S3_6263379	3	6263379	17627	409
S3_6417188	3	6417188	17658	410
S3_6417189	3	6417189	17659	410
S3_6768676	3	6768676	17711	411
S3_6769615	3	6769615	17715	411
S3_6769634	3	6769634	17716	411
S3_6895046	3	6895046	17727	412
S3_6895056	3	6895056	17728	412
S3_6895073	3	6895073	17729	412
S3_6895074	3	6895074	17730	412
S3_7513108	3	7513108	17765	413
S3_7513123	3	7513123	17767	413
S3_7513146	3	7513146	17768	413
S3_8053302	3	8053302	17779	414
S3_8053306	3	8053306	17780	414
S3_8053315	3	8053315	17781	414
S3_8053923	3	8053923	17782	415
S3_8053940	3	8053940	17783	415
S3_8053956	3	8053956	17785	416
S3_8053961	3	8053961	17786	416
S3_8564844	3	8564844	17815	417
S3_8564857	3	8564857	17816	417
S3_8616342	3	8616342	17822	418
S3_8616352	3	8616352	17823	418
S3_9388771	3	9388771	17859	419
S3_9388796	3	9388796	17861	419
S3_9837436	3	9837436	17890	420
S3_9837451	3	9837451	17891	420
S3_9837463	3	9837463	17892	420
S3_10098348	3	10098348	17935	421
S3_10098351	3	10098351	17936	421
S3_11746658	3	11746658	18049	422
S3_11746663	3	11746663	18051	422
S3_11746697	3	11746697	18053	422
S3_11746705	3	11746705	18054	422
S3_12274434	3	12274434	18102	423
S3_12274450	3	12274450	18104	423
S3_12274461	3	12274461	18106	423
S3_12274484	3	12274484	18107	423
S3_12274491	3	12274491	18108	423
S3_12274492	3	12274492	18109	423
S3_17537488	3	17537488	18264	424
S3_17537512	3	17537512	18265	424
S3_17537541	3	17537541	18266	424
S3_17537642	3	17537642	18268	424
S3_17615553	3	17615553	18271	425
S3_17622255	3	17622255	18275	425
S3_17622288	3	17622288	18279	425
S3_17908670	3	17908670	18301	426
S3_17908760	3	17908760	18303	426
S3_20433182	3	20433182	18459	427
S3_20433183	3	20433183	18460	427
S3_20433185	3	20433185	18461	427
S3_20433213	3	20433213	18462	427
S3_20433219	3	20433219	18463	427
S3_21890771	3	21890771	18542	428
S3_21895082	3	21895082	18547	428
S3_22830838	3	22830838	18606	429
S3_22830839	3	22830839	18607	429
S3_23474743	3	23474743	18683	430
S3_23613301	3	23613301	18692	430
S3_23918688	3	23918688	18734	431
S3_23918714	3	23918714	18736	431
S3_25111526	3	25111526	18808	432
S3_25111528	3	25111528	18810	432
S3_25111529	3	25111529	18811	432
S3_25144595	3	25144595	18815	433
S3_25144616	3	25144616	18816	433
S3_25151833	3	25151833	18818	433
S3_25151847	3	25151847	18822	433
S3_25151998	3	25151998	18824	433
S3_31506406	3	31506406	19069	434
S3_31506407	3	31506407	19070	434
S3_31506439	3	31506439	19072	434
S3_32826965	3	32826965	19140	435
S3_32826982	3	32826982	19141	435
S3_33665263	3	33665263	19155	436
S3_33665275	3	33665275	19156	436
S3_40054596	3	40054596	19195	437
S3_40054980	3	40054980	19197	437
S3_40059026	3	40059026	19199	437
S3_40062581	3	40062581	19202	437
S3_40093978	3	40093978	19212	438
S3_40109268	3	40109268	19215	438
S3_40122349	3	40122349	19220	438
S3_41303616	3	41303616	19244	439
S3_41303625	3	41303625	19245	439
S3_52344641	3	52344641	19382	440
S3_52344645	3	52344645	19383	440
S3_52344699	3	52344699	19386	440
S3_52344736	3	52344736	19390	440
S3_52344748	3	52344748	19391	440
S3_52344760	3	52344760	19392	440
S3_62372604	3	62372604	19501	441
S3_62372618	3	62372618	19502	441
S3_86019848	3	86019848	19754	442
S3_86019861	3	86019861	19755	442
S3_86019881	3	86019881	19757	442
S3_136502149	3	136502149	20201	443
S3_136502156	3	136502156	20203	443
S3_160780347	3	160780347	20370	444
S3_160780426	3	160780426	20373	444
S3_161198897	3	161198897	20378	445
S3_161199068	3	161199068	20379	445
S3_173983805	3	173983805	20467	446
S3_173983806	3	173983806	20468	446
S3_178076062	3	178076062	20550	447
S3_178163983	3	178163983	20553	447
S3_187509856	3	187509856	20667	448
S3_187509858	3	187509858	20669	448
S3_197329924	3	197329924	20869	449
S3_197329971	3	197329971	20870	449
S3_201240898	3	201240898	21014	450
S3_201240909	3	201240909	21015	450
S3_201828960	3	201828960	21039	451
S3_201828961	3	201828961	21040	451
S3_205702900	3	205702900	21194	452
S3_205704297	3	205704297	21205	452
S3_206521691	3	206521691	21230	453
S3_206521707	3	206521707	21231	453
S3_206619248	3	206619248	21232	454
S3_206619249	3	206619249	21233	454
S3_207221858	3	207221858	21249	455
S3_207221864	3	207221864	21250	455
S3_213933527	3	213933527	21498	456
S3_213933573	3	213933573	21501	456
S3_213986679	3	213986679	21512	457
S3_213986772	3	213986772	21513	457
S3_214919147	3	214919147	21583	458
S3_214919148	3	214919148	21584	458
S3_214919176	3	214919176	21585	458
S3_214919180	3	214919180	21586	459
S3_214936041	3	214936041	21588	459
S3_215764933	3	215764933	21620	460
S3_215764942	3	215764942	21621	460
S3_215851679	3	215851679	21626	461
S3_215853334	3	215853334	21630	461
S3_216188668	3	216188668	21667	462
S3_216188710	3	216188710	21669	462
S3_218328520	3	218328520	21859	463
S3_218328528	3	218328528	21860	463
S3_218329376	3	218329376	21861	463
S3_218329397	3	218329397	21862	463
S3_218329409	3	218329409	21863	463
S3_218471524	3	218471524	21889	464
S3_218471526	3	218471526	21890	464
S3_219141448	3	219141448	21983	465
S3_219141461	3	219141461	21984	465
S3_219141479	3	219141479	21985	466
S3_219141483	3	219141483	21986	466
S3_220759232	3	220759232	22125	467
S3_220759237	3	220759237	22127	467
S3_221246293	3	221246293	22174	468
S3_221246322	3	221246322	22175	468
S3_221246323	3	221246323	22176	468
S3_221251507	3	221251507	22182	469
S3_221253552	3	221253552	22188	469
S3_221276601	3	221276601	22194	469
S3_221276615	3	221276615	22196	469
S3_221276616	3	221276616	22197	469
S3_221287370	3	221287370	22201	469
S3_221492606	3	221492606	22221	470
S3_221492756	3	221492756	22226	470
S3_221618824	3	221618824	22262	471
S3_221618825	3	221618825	22263	471
S3_221619104	3	221619104	22271	472
S3_221619131	3	221619131	22275	472
S3_221619185	3	221619185	22277	473
S3_221619186	3	221619186	22278	473
S3_221619187	3	221619187	22279	473
S3_221619189	3	221619189	22280	473
S3_221747138	3	221747138	22298	474
S3_221747141	3	221747141	22299	474
S3_221747142	3	221747142	22300	474
S3_222576339	3	222576339	22353	475
S3_222576377	3	222576377	22355	475
S3_222812749	3	222812749	22406	476
S3_222812750	3	222812750	22407	476
S3_224533902	3	224533902	22470	477
S3_224533917	3	224533917	22473	477
S3_224534016	3	224534016	22477	477
S3_224534017	3	224534017	22478	477
S3_225959400	3	225959400	22608	478
S3_225959402	3	225959402	22609	478
S3_225960704	3	225960704	22611	478
S3_225960860	3	225960860	22612	478
S3_225960906	3	225960906	22613	478
S3_226286855	3	226286855	22623	479
S3_226286856	3	226286856	22624	479
S3_226335405	3	226335405	22645	480
S3_226335406	3	226335406	22646	480
S3_227322391	3	227322391	22792	481
S3_227322406	3	227322406	22794	481
S3_227521773	3	227521773	22812	482
S3_227521797	3	227521797	22813	482
S3_228970623	3	228970623	22843	483
S3_228970653	3	228970653	22847	483
S3_229258005	3	229258005	22866	484
S3_229258027	3	229258027	22868	484
S3_229258443	3	229258443	22872	485
S3_229258446	3	229258446	22873	485
S3_229451767	3	229451767	22903	486
S3_229451772	3	229451772	22904	486
S3_229451790	3	229451790	22905	486
S3_229549677	3	229549677	22926	487
S3_229549737	3	229549737	22932	487
S3_229613660	3	229613660	22955	488
S3_229613666	3	229613666	22956	488
S3_230009576	3	230009576	23008	489
S3_230011247	3	230011247	23014	489
S3_230052127	3	230052127	23027	490
S3_230052128	3	230052128	23028	490
S3_230897779	3	230897779	23116	491
S3_230897784	3	230897784	23117	491
S3_230897808	3	230897808	23118	491
S3_230897812	3	230897812	23119	491
S3_232090121	3	232090121	23193	492
S3_232118881	3	232118881	23196	492
S3_236018842	3	236018842	23373	493
S3_236018843	3	236018843	23374	493
S3_236018891	3	236018891	23378	494
S3_236018894	3	236018894	23379	494
S3_236819546	3	236819546	23411	495
S3_236825376	3	236825376	23416	495
S3_236828196	3	236828196	23419	496
S3_236828197	3	236828197	23420	496
S3_236828201	3	236828201	23421	496
S3_237333808	3	237333808	23478	497
S3_237333829	3	237333829	23479	497
S3_237798934	3	237798934	23535	498
S3_237868165	3	237868165	23541	498
S3_238596802	3	238596802	23631	499
S3_238596808	3	238596808	23632	499
S3_238596813	3	238596813	23633	499
S3_238645269	3	238645269	23639	500
S3_238645297	3	238645297	23640	500
S3_238913122	3	238913122	23679	501
S3_238913152	3	238913152	23682	501
S3_238913185	3	238913185	23683	502
S3_238913186	3	238913186	23684	502
S3_239190040	3	239190040	23713	503
S3_239190049	3	239190049	23714	503
S3_239192583	3	239192583	23717	503
S3_239636413	3	239636413	23753	504
S3_239636445	3	239636445	23756	504
S3_240810266	3	240810266	23847	505
S3_240810273	3	240810273	23848	505
S3_240810309	3	240810309	23849	505
S3_240855446	3	240855446	23859	506
S3_240855511	3	240855511	23863	506
S3_241181472	3	241181472	23875	507
S3_241181496	3	241181496	23876	507
S3_241182724	3	241182724	23879	508
S3_241182780	3	241182780	23881	508
S3_241264055	3	241264055	23904	509
S3_241265416	3	241265416	23909	509
S3_241390352	3	241390352	23929	510
S3_241390702	3	241390702	23930	510
S3_241426496	3	241426496	23955	510
S3_241426538	3	241426538	23957	510
S3_241428477	3	241428477	23959	510
S3_241474740	3	241474740	23970	510
S3_241956067	3	241956067	24006	511
S3_241956079	3	241956079	24007	511
S3_242566979	3	242566979	24072	512
S3_242567027	3	242567027	24073	512
S3_242790742	3	242790742	24117	513
S3_242790754	3	242790754	24118	513
S3_242791965	3	242791965	24125	514
S3_242791966	3	242791966	24126	514
S3_244452990	3	244452990	24168	515
S3_244452991	3	244452991	24169	515
S3_244673071	3	244673071	24236	516
S3_244676187	3	244676187	24244	516
S3_245624559	3	245624559	24419	517
S3_245635134	3	245635134	24423	517
S3_245669570	3	245669570	24425	517
S3_246873783	3	246873783	24541	518
S3_246873817	3	246873817	24543	518
S3_246949892	3	246949892	24567	519
S3_246949917	3	246949917	24568	519
S3_246949932	3	246949932	24569	519
S3_246949961	3	246949961	24570	520
S3_246949972	3	246949972	24571	520
S3_247002198	3	247002198	24572	521
S3_247002204	3	247002204	24573	521
S3_247090340	3	247090340	24595	521
S3_247437842	3	247437842	24644	522
S3_247437849	3	247437849	24646	522
S3_247456200	3	247456200	24657	522
S3_247461839	3	247461839	24664	522
S3_247491892	3	247491892	24680	522
S3_247492032	3	247492032	24683	522
S3_247557458	3	247557458	24709	523
S3_247557523	3	247557523	24712	523
S3_247659818	3	247659818	24721	524
S3_247659846	3	247659846	24722	524
S3_248133471	3	248133471	24842	525
S3_248133548	3	248133548	24845	525
S3_248133569	3	248133569	24846	525
S3_248636985	3	248636985	24862	526
S3_248636989	3	248636989	24863	526
S3_248715343	3	248715343	24868	527
S3_248715346	3	248715346	24869	527
S3_248715355	3	248715355	24870	528
S3_248715363	3	248715363	24871	528
S3_249804047	3	249804047	25064	529
S3_249804051	3	249804051	25065	529
S3_249804072	3	249804072	25067	530
S3_249804098	3	249804098	25070	530
S3_249804105	3	249804105	25071	530
S3_249946343	3	249946343	25108	531
S3_249946382	3	249946382	25111	531
S3_250552277	3	250552277	25211	532
S3_250552328	3	250552328	25212	532
S3_250579258	3	250579258	25217	533
S3_250579285	3	250579285	25219	533
S3_250926632	3	250926632	25249	534
S3_250945077	3	250945077	25259	534
S3_250956125	3	250956125	25278	535
S3_250985352	3	250985352	25280	535
S3_251083606	3	251083606	25299	535
S3_251083700	3	251083700	25303	536
S3_251083708	3	251083708	25304	536
S3_251738275	3	251738275	25396	537
S3_251738287	3	251738287	25397	537
S3_251738292	3	251738292	25398	537
S3_251738312	3	251738312	25399	537
S3_251738317	3	251738317	25400	537
S3_251738323	3	251738323	25401	537
S3_252193871	3	252193871	25471	538
S3_252208774	3	252208774	25476	538
S3_252338118	3	252338118	25515	539
S3_252339487	3	252339487	25527	539
S3_252341312	3	252341312	25530	539
S3_252341363	3	252341363	25533	540
S3_252341364	3	252341364	25534	540
S3_252572396	3	252572396	25561	541
S3_252574686	3	252574686	25570	541
S3_252739083	3	252739083	25593	542
S3_252739092	3	252739092	25594	542
S3_252758461	3	252758461	25597	543
S3_252758636	3	252758636	25599	543
S3_252758657	3	252758657	25600	543
S3_252884003	3	252884003	25610	544
S3_252884042	3	252884042	25611	544
S3_252929541	3	252929541	25620	544
S3_254487613	3	254487613	25860	545
S3_254487639	3	254487639	25861	545
S3_254849762	3	254849762	25936	546
S3_254853293	3	254853293	25943	546
S3_254859094	3	254859094	25947	546
S3_255112849	3	255112849	25985	547
S3_255112862	3	255112862	25986	547
S3_255116250	3	255116250	25990	548
S3_255132018	3	255132018	26006	548
S3_255132569	3	255132569	26011	548
S3_255198394	3	255198394	26022	548
S3_255260763	3	255260763	26035	548
S3_255274653	3	255274653	26038	548
S3_255662046	3	255662046	26091	549
S3_255681469	3	255681469	26095	549
S3_256199132	3	256199132	26170	550
S3_256199139	3	256199139	26171	550
S3_256488224	3	256488224	26233	551
S3_256532044	3	256532044	26246	551
S3_257001301	3	257001301	26296	552
S3_257001419	3	257001419	26298	552
S3_257124604	3	257124604	26320	553
S3_257124619	3	257124619	26321	553
S3_257124633	3	257124633	26322	553
S3_257124682	3	257124682	26324	554
S3_257133212	3	257133212	26325	554
S3_257190207	3	257190207	26348	555
S3_257190219	3	257190219	26349	555
S3_257190220	3	257190220	26350	555
S3_257190227	3	257190227	26351	555
S3_257190243	3	257190243	26352	555
S3_257192170	3	257192170	26362	556
S3_257192184	3	257192184	26363	556
S3_257296504	3	257296504	26442	557
S3_257296638	3	257296638	26443	557
S3_257476217	3	257476217	26479	558
S3_257476222	3	257476222	26480	558
S3_257477351	3	257477351	26483	558
S3_257479398	3	257479398	26486	558
S3_257494749	3	257494749	26501	558
S3_257518501	3	257518501	26505	558
S3_257518980	3	257518980	26508	558
S3_257519001	3	257519001	26509	558
S3_257519025	3	257519025	26511	558
S3_257592584	3	257592584	26528	558
S3_257717545	3	257717545	26556	559
S3_257717585	3	257717585	26558	559
S3_257718788	3	257718788	26562	559
S4_13799	4	13799	26607	560
S4_13840	4	13840	26608	560
S4_26748	4	26748	26612	561
S4_39979	4	39979	26618	561
S4_87624	4	87624	26648	562
S4_91098	4	91098	26652	562
S4_91298	4	91298	26654	562
S4_147489	4	147489	26668	562
S4_148287	4	148287	26670	562
S4_148289	4	148289	26671	562
S4_150196	4	150196	26680	563
S4_192020	4	192020	26684	563
S4_251904	4	251904	26691	564
S4_252031	4	252031	26694	564
S4_832244	4	832244	26753	565
S4_832250	4	832250	26754	565
S4_974230	4	974230	26785	566
S4_977242	4	977242	26795	566
S4_994033	4	994033	26809	567
S4_994039	4	994039	26810	567
S4_1070982	4	1070982	26817	568
S4_1071007	4	1071007	26818	568
S4_1071009	4	1071009	26819	569
S4_1071014	4	1071014	26820	569
S4_1087747	4	1087747	26832	570
S4_1088830	4	1088830	26833	570
S4_1349337	4	1349337	26875	571
S4_1349363	4	1349363	26878	571
S4_1349456	4	1349456	26879	572
S4_1349484	4	1349484	26881	572
S4_1354405	4	1354405	26883	572
S4_1354541	4	1354541	26888	573
S4_1354555	4	1354555	26889	573
S4_1393128	4	1393128	26904	574
S4_1393140	4	1393140	26905	574
S4_1671153	4	1671153	26909	575
S4_1671296	4	1671296	26910	575
S4_1856603	4	1856603	26916	576
S4_1856646	4	1856646	26918	576
S4_1864573	4	1864573	26921	577
S4_1874694	4	1874694	26923	577
S4_1929442	4	1929442	26927	578
S4_1929468	4	1929468	26930	578
S4_2147552	4	2147552	26951	579
S4_2147562	4	2147562	26952	579
S4_2297413	4	2297413	26963	580
S4_2297429	4	2297429	26964	580
S4_2297436	4	2297436	26965	580
S4_2297444	4	2297444	26966	580
S4_2297457	4	2297457	26969	580
S4_2297458	4	2297458	26970	580
S4_2297460	4	2297460	26971	581
S4_2297462	4	2297462	26972	581
S4_2301891	4	2301891	26980	582
S4_2301894	4	2301894	26981	582
S4_2302001	4	2302001	26982	583
S4_2302004	4	2302004	26983	583
S4_2302029	4	2302029	26987	584
S4_2302045	4	2302045	26988	584
S4_2302055	4	2302055	26989	585
S4_2302057	4	2302057	26990	585
S4_2320133	4	2320133	26993	586
S4_2320142	4	2320142	26994	586
S4_2438977	4	2438977	27008	587
S4_2438995	4	2438995	27011	587
S4_2524427	4	2524427	27015	588
S4_2524443	4	2524443	27016	588
S4_2560245	4	2560245	27023	589
S4_2560309	4	2560309	27026	589
S4_2749580	4	2749580	27047	590
S4_2749650	4	2749650	27048	590
S4_2854656	4	2854656	27056	591
S4_2854693	4	2854693	27063	591
S4_2854694	4	2854694	27064	591
S4_3740126	4	3740126	27096	592
S4_3740276	4	3740276	27099	592
S4_4020854	4	4020854	27125	593
S4_4020858	4	4020858	27127	593
S4_4249104	4	4249104	27146	594
S4_4249105	4	4249105	27147	594
S4_4304107	4	4304107	27158	595
S4_4304120	4	4304120	27161	595
S4_4581702	4	4581702	27176	596
S4_4581734	4	4581734	27178	596
S4_5448477	4	5448477	27204	597
S4_5448487	4	5448487	27206	597
S4_6505422	4	6505422	27231	598
S4_6505440	4	6505440	27233	598
S4_7999005	4	7999005	27277	599
S4_7999013	4	7999013	27278	599
S4_8087147	4	8087147	27363	600
S4_8087153	4	8087153	27364	600
S4_8597774	4	8597774	27405	601
S4_8597781	4	8597781	27406	601
S4_8662316	4	8662316	27414	602
S4_8662317	4	8662317	27415	602
S4_8795863	4	8795863	27425	603
S4_8795873	4	8795873	27426	603
S4_8796065	4	8796065	27427	604
S4_8796086	4	8796086	27428	604
S4_10139642	4	10139642	27434	605
S4_10139672	4	10139672	27436	605
S4_10139678	4	10139678	27437	606
S4_10139687	4	10139687	27438	606
S4_10200243	4	10200243	27442	607
S4_10200260	4	10200260	27443	607
S4_10274527	4	10274527	27458	608
S4_10274535	4	10274535	27459	608
S4_10279922	4	10279922	27468	609
S4_10294021	4	10294021	27476	609
S4_10294037	4	10294037	27477	610
S4_10294566	4	10294566	27480	610
S4_10298251	4	10298251	27484	611
S4_10298259	4	10298259	27485	611
S4_10333999	4	10333999	27488	612
S4_10347955	4	10347955	27499	612
S4_10347979	4	10347979	27502	612
S4_10633360	4	10633360	27533	613
S4_10633383	4	10633383	27534	613
S4_10633790	4	10633790	27544	614
S4_10633833	4	10633833	27545	614
S4_10633845	4	10633845	27546	614
S4_10633849	4	10633849	27547	614
S4_10826684	4	10826684	27555	615
S4_10826697	4	10826697	27556	615
S4_10984786	4	10984786	27564	616
S4_10984787	4	10984787	27565	616
S4_11139289	4	11139289	27576	617
S4_11139290	4	11139290	27577	617
S4_11139298	4	11139298	27579	618
S4_11139307	4	11139307	27581	618
S4_11473186	4	11473186	27597	619
S4_11473215	4	11473215	27599	619
S4_11473233	4	11473233	27600	619
S4_11663086	4	11663086	27617	620
S4_11663092	4	11663092	27618	620
S4_11846371	4	11846371	27625	621
S4_11846379	4	11846379	27626	621
S4_11846388	4	11846388	27627	622
S4_11846425	4	11846425	27629	622
S4_11914350	4	11914350	27634	623
S4_11914369	4	11914369	27636	623
S4_11916748	4	11916748	27641	624
S4_11916864	4	11916864	27645	624
S4_11944769	4	11944769	27653	625
S4_11944772	4	11944772	27654	625
S4_12245542	4	12245542	27675	626
S4_12245543	4	12245543	27676	626
S4_12730920	4	12730920	27717	627
S4_12730942	4	12730942	27719	627
S4_13153900	4	13153900	27765	628
S4_13153917	4	13153917	27766	628
S4_13153927	4	13153927	27767	628
S4_13153939	4	13153939	27769	628
S4_13256422	4	13256422	27775	629
S4_13256434	4	13256434	27777	629
S4_13685966	4	13685966	27786	630
S4_13685979	4	13685979	27787	630
S4_14214804	4	14214804	27832	631
S4_14214805	4	14214805	27833	631
S4_14464672	4	14464672	27854	632
S4_14464677	4	14464677	27855	632
S4_14464691	4	14464691	27856	632
S4_14464715	4	14464715	27857	632
S4_14531141	4	14531141	27860	632
S4_15019316	4	15019316	27876	633
S4_15019362	4	15019362	27879	633
S4_15019478	4	15019478	27885	633
S4_15025818	4	15025818	27886	633
S4_15025838	4	15025838	27888	633
S4_15025841	4	15025841	27889	633
S4_15765013	4	15765013	27918	634
S4_15765020	4	15765020	27919	634
S4_15765023	4	15765023	27920	634
S4_15844375	4	15844375	27924	635
S4_15844383	4	15844383	27925	635
S4_15844395	4	15844395	27926	635
S4_15891299	4	15891299	27936	636
S4_15891300	4	15891300	27937	636
S4_15933336	4	15933336	27942	637
S4_15933359	4	15933359	27943	637
S4_15935097	4	15935097	27956	638
S4_15935116	4	15935116	27957	638
S4_15935142	4	15935142	27959	638
S4_15935143	4	15935143	27960	638
S4_15986320	4	15986320	27970	639
S4_15986323	4	15986323	27971	639
S4_15986342	4	15986342	27972	639
S4_17043116	4	17043116	28043	640
S4_17043156	4	17043156	28044	640
S4_17043157	4	17043157	28045	640
S4_17218279	4	17218279	28055	641
S4_17218318	4	17218318	28056	641
S4_17455992	4	17455992	28061	642
S4_17456025	4	17456025	28063	642
S4_17721949	4	17721949	28090	643
S4_17731668	4	17731668	28095	643
S4_18038303	4	18038303	28118	644
S4_18038320	4	18038320	28120	644
S4_18238469	4	18238469	28136	645
S4_18238484	4	18238484	28137	645
S4_18588708	4	18588708	28175	646
S4_18588712	4	18588712	28176	646
S4_18588755	4	18588755	28177	647
S4_18588761	4	18588761	28178	647
S4_18803453	4	18803453	28194	648
S4_18803474	4	18803474	28195	648
S4_18803495	4	18803495	28196	648
S4_19712163	4	19712163	28204	649
S4_19712202	4	19712202	28206	649
S4_21174435	4	21174435	28246	650
S4_21176975	4	21176975	28249	650
S4_21176990	4	21176990	28250	651
S4_21176992	4	21176992	28251	651
S4_21180566	4	21180566	28257	652
S4_21180567	4	21180567	28258	652
S4_25024002	4	25024002	28287	653
S4_25028277	4	25028277	28289	653
S4_26429605	4	26429605	28299	654
S4_26429638	4	26429638	28301	654
S4_31820342	4	31820342	28339	655
S4_31820358	4	31820358	28342	655
S4_48388295	4	48388295	28495	656
S4_48388300	4	48388300	28496	656
S4_48388313	4	48388313	28498	656
S4_48388321	4	48388321	28499	657
S4_48388341	4	48388341	28500	657
S4_52523253	4	52523253	28547	658
S4_52523326	4	52523326	28548	658
S4_52523336	4	52523336	28549	658
S4_77858239	4	77858239	28731	659
S4_77858246	4	77858246	28732	659
S4_85058133	4	85058133	28815	660
S4_85058694	4	85058694	28819	660
S4_85058814	4	85058814	28820	660
S4_86710958	4	86710958	28837	661
S4_86711075	4	86711075	28840	661
S4_86759766	4	86759766	28848	662
S4_86764744	4	86764744	28852	662
S4_97627091	4	97627091	28931	663
S4_97643117	4	97643117	28941	663
S4_99422293	4	99422293	28958	664
S4_99422338	4	99422338	28959	664
S4_105074501	4	105074501	28994	665
S4_105074506	4	105074506	28996	665
S4_105334864	4	105334864	29015	666
S4_105334868	4	105334868	29016	666
S4_108730614	4	108730614	29082	667
S4_108730638	4	108730638	29084	667
S4_108730689	4	108730689	29087	668
S4_108730698	4	108730698	29088	668
S4_108730761	4	108730761	29094	669
S4_108730781	4	108730781	29095	669
S4_114344437	4	114344437	29147	670
S4_114344489	4	114344489	29148	670
S4_129959418	4	129959418	29245	671
S4_129959432	4	129959432	29246	671
S4_144812478	4	144812478	29429	672
S4_144819770	4	144819770	29433	672
S4_145450614	4	145450614	29457	673
S4_145466611	4	145466611	29458	673
S4_158189651	4	158189651	29574	674
S4_158189652	4	158189652	29575	674
S4_170106875	4	170106875	29651	675
S4_170136226	4	170136226	29657	675
S4_173841327	4	173841327	29794	676
S4_173841357	4	173841357	29796	676
S4_173845496	4	173845496	29820	677
S4_173845510	4	173845510	29821	677
S4_179702666	4	179702666	29911	678
S4_179703783	4	179703783	29912	678
S4_186675774	4	186675774	30005	679
S4_186675818	4	186675818	30007	679
S4_186687182	4	186687182	30012	679
S4_190902577	4	190902577	30118	680
S4_190903508	4	190903508	30125	680
S4_190903640	4	190903640	30126	680
S4_190905647	4	190905647	30129	680
S4_190905754	4	190905754	30133	680
S4_191124747	4	191124747	30138	681
S4_191124761	4	191124761	30140	681
S4_192788764	4	192788764	30159	682
S4_192819167	4	192819167	30166	682
S4_193103184	4	193103184	30180	683
S4_193103223	4	193103223	30183	683
S4_195667673	4	195667673	30266	684
S4_195742265	4	195742265	30275	684
S4_196867505	4	196867505	30409	685
S4_196867509	4	196867509	30410	685
S4_196867830	4	196867830	30414	686
S4_196867868	4	196867868	30415	686
S4_197441456	4	197441456	30467	687
S4_197441462	4	197441462	30469	687
S4_198477987	4	198477987	30506	688
S4_198479495	4	198479495	30514	688
S4_198507979	4	198507979	30522	688
S4_198524558	4	198524558	30532	688
S4_198525739	4	198525739	30542	688
S4_199451860	4	199451860	30572	689
S4_199451863	4	199451863	30573	689
S4_199451926	4	199451926	30575	689
S4_203276087	4	203276087	30668	690
S4_203276088	4	203276088	30669	690
S4_204986922	4	204986922	30725	691
S4_204986926	4	204986926	30726	691
S4_205034029	4	205034029	30743	692
S4_205034031	4	205034031	30744	692
S4_205230784	4	205230784	30761	693
S4_205230810	4	205230810	30763	693
S4_205236031	4	205236031	30768	694
S4_205236179	4	205236179	30771	694
S4_205450690	4	205450690	30807	695
S4_205477378	4	205477378	30814	695
S4_205477429	4	205477429	30815	695
S4_205710336	4	205710336	30860	696
S4_205710337	4	205710337	30861	696
S4_205710391	4	205710391	30864	696
S4_206296635	4	206296635	30887	697
S4_206296719	4	206296719	30889	697
S4_206639687	4	206639687	30905	698
S4_206642830	4	206642830	30908	698
S4_206661838	4	206661838	30924	699
S4_206723643	4	206723643	30938	699
S4_206899756	4	206899756	30947	700
S4_206899797	4	206899797	30949	700
S4_208336239	4	208336239	31010	701
S4_208336909	4	208336909	31017	701
S4_208336950	4	208336950	31020	702
S4_208359093	4	208359093	31024	702
S4_208787934	4	208787934	31045	703
S4_208788111	4	208788111	31049	703
S4_209366229	4	209366229	31069	704
S4_209423083	4	209423083	31072	704
S4_209435774	4	209435774	31082	705
S4_209435793	4	209435793	31085	705
S4_209435819	4	209435819	31086	705
S4_209440121	4	209440121	31089	706
S4_209444138	4	209444138	31091	706
S4_209444221	4	209444221	31093	706
S4_210723761	4	210723761	31165	707
S4_210723768	4	210723768	31167	707
S4_211707213	4	211707213	31306	708
S4_211707234	4	211707234	31307	708
S4_211853310	4	211853310	31322	709
S4_211927572	4	211927572	31332	709
S4_211927604	4	211927604	31337	709
S4_211949164	4	211949164	31349	709
S4_211949251	4	211949251	31352	709
S4_211951629	4	211951629	31360	709
S4_213120378	4	213120378	31441	710
S4_213120386	4	213120386	31442	710
S4_213120409	4	213120409	31443	710
S4_214069301	4	214069301	31531	711
S4_214124006	4	214124006	31548	711
S4_214139040	4	214139040	31549	712
S4_214139041	4	214139041	31550	712
S4_214251303	4	214251303	31565	713
S4_214251304	4	214251304	31566	713
S4_214965963	4	214965963	31726	714
S4_214965964	4	214965964	31727	714
S4_214965973	4	214965973	31728	714
S4_216258130	4	216258130	31793	715
S4_216258147	4	216258147	31795	715
S4_216258170	4	216258170	31796	715
S4_216258199	4	216258199	31798	715
S4_216258206	4	216258206	31799	715
S4_216258786	4	216258786	31804	715
S4_216258838	4	216258838	31808	715
S4_216258921	4	216258921	31810	715
S4_216726958	4	216726958	31852	716
S4_216726959	4	216726959	31853	716
S4_216726960	4	216726960	31854	716
S4_216726988	4	216726988	31855	716
S4_216726998	4	216726998	31856	716
S4_216727005	4	216727005	31857	716
S4_217168511	4	217168511	31923	717
S4_217168541	4	217168541	31924	717
S4_217314326	4	217314326	31968	718
S4_217314334	4	217314334	31969	718
S4_217649445	4	217649445	32017	719
S4_217649473	4	217649473	32019	719
S4_217737214	4	217737214	32046	720
S4_217737239	4	217737239	32047	720
S4_218486181	4	218486181	32168	721
S4_218565287	4	218565287	32169	721
S4_218996702	4	218996702	32185	722
S4_218996703	4	218996703	32186	722
S4_218996828	4	218996828	32191	723
S4_218996853	4	218996853	32193	723
S4_219424891	4	219424891	32255	724
S4_219425048	4	219425048	32260	724
S4_219487226	4	219487226	32278	724
S4_219882374	4	219882374	32324	725
S4_219886690	4	219886690	32342	725
S4_220598258	4	220598258	32414	726
S4_220612653	4	220612653	32429	726
S4_220892043	4	220892043	32468	727
S4_220953358	4	220953358	32480	727
S4_222257566	4	222257566	32710	728
S4_222282906	4	222282906	32728	728
S5_163107	5	163107	32844	729
S5_163140	5	163140	32845	729
S5_378673	5	378673	32884	730
S5_378674	5	378674	32885	730
S5_422618	5	422618	32899	731
S5_422622	5	422622	32900	731
S5_606855	5	606855	32983	732
S5_606856	5	606856	32984	732
S5_981334	5	981334	33030	733
S5_981374	5	981374	33033	733
S5_981433	5	981433	33034	733
S5_996789	5	996789	33040	734
S5_1021220	5	1021220	33043	734
S5_1055652	5	1055652	33047	735
S5_1055675	5	1055675	33049	735
S5_1145130	5	1145130	33077	736
S5_1145142	5	1145142	33080	736
S5_1816316	5	1816316	33121	737
S5_1816360	5	1816360	33122	737
S5_2032966	5	2032966	33180	738
S5_2033399	5	2033399	33183	738
S5_2316240	5	2316240	33259	739
S5_2316277	5	2316277	33262	739
S5_2847025	5	2847025	33307	740
S5_2847071	5	2847071	33308	740
S5_3984274	5	3984274	33383	741
S5_4044308	5	4044308	33387	741
S5_4046883	5	4046883	33396	741
S5_4046885	5	4046885	33397	741
S5_4046895	5	4046895	33398	741
S5_4083017	5	4083017	33401	741
S5_4083019	5	4083019	33402	741
S5_6219139	5	6219139	33505	742
S5_6219145	5	6219145	33506	742
S5_6365133	5	6365133	33507	743
S5_6365143	5	6365143	33508	743
S5_6367083	5	6367083	33510	743
S5_8324127	5	8324127	33591	744
S5_8324252	5	8324252	33594	744
S5_8325335	5	8325335	33597	744
S5_8327123	5	8327123	33604	744
S5_8823075	5	8823075	33651	745
S5_8823094	5	8823094	33653	745
S5_9343033	5	9343033	33692	746
S5_9343043	5	9343043	33693	746
S5_10568444	5	10568444	33775	747
S5_10568536	5	10568536	33777	747
S5_11087197	5	11087197	33783	748
S5_11087208	5	11087208	33784	748
S5_11087247	5	11087247	33785	748
S5_14372136	5	14372136	33912	749
S5_14373517	5	14373517	33917	749
S5_16538861	5	16538861	34057	750
S5_16540964	5	16540964	34068	750
S5_20000148	5	20000148	34203	751
S5_20000174	5	20000174	34205	751
S5_20398066	5	20398066	34223	752
S5_20398069	5	20398069	34224	752
S5_24217663	5	24217663	34287	753
S5_24217693	5	24217693	34288	753
S5_24217705	5	24217705	34289	753
S5_24217748	5	24217748	34290	753
S5_26447527	5	26447527	34312	754
S5_26556098	5	26556098	34313	754
S5_26830372	5	26830372	34336	755
S5_26830377	5	26830377	34337	755
S5_26942779	5	26942779	34345	756
S5_26942787	5	26942787	34347	756
S5_27093986	5	27093986	34357	757
S5_27094629	5	27094629	34367	757
S5_27182289	5	27182289	34376	757
S5_28875595	5	28875595	34438	758
S5_28875630	5	28875630	34440	758
S5_29587974	5	29587974	34445	759
S5_29587977	5	29587977	34446	759
S5_29588032	5	29588032	34448	759
S5_30566026	5	30566026	34478	760
S5_30566027	5	30566027	34479	760
S5_30566046	5	30566046	34482	760
S5_30839014	5	30839014	34489	761
S5_30839176	5	30839176	34494	761
S5_33953039	5	33953039	34538	762
S5_33953214	5	33953214	34544	762
S5_33958953	5	33958953	34549	762
S5_33959936	5	33959936	34554	762
S5_49228791	5	49228791	34730	763
S5_49228811	5	49228811	34731	763
S5_70435132	5	70435132	34945	764
S5_70435133	5	70435133	34946	764
S5_70435211	5	70435211	34948	764
S5_70696524	5	70696524	34954	765
S5_70696570	5	70696570	34957	765
S5_70790501	5	70790501	34960	766
S5_70790701	5	70790701	34962	766
S5_70790733	5	70790733	34964	766
S5_77904665	5	77904665	35018	767
S5_77904700	5	77904700	35019	767
S5_80537019	5	80537019	35021	768
S5_80537023	5	80537023	35022	768
S5_80537045	5	80537045	35024	768
S5_88421265	5	88421265	35082	769
S5_88421384	5	88421384	35085	769
S5_134393191	5	134393191	35437	770
S5_134393261	5	134393261	35440	770
S5_140469103	5	140469103	35487	771
S5_140473858	5	140473858	35493	771
S5_167704280	5	167704280	35718	772
S5_167704285	5	167704285	35719	772
S5_173085499	5	173085499	35740	773
S5_173086966	5	173086966	35746	773
S5_173087305	5	173087305	35749	773
S5_176821356	5	176821356	35766	774
S5_176821380	5	176821380	35768	774
S5_177943563	5	177943563	35775	775
S5_177960070	5	177960070	35795	775
S5_186909735	5	186909735	35900	776
S5_186909739	5	186909739	35901	776
S5_186909755	5	186909755	35903	777
S5_186909762	5	186909762	35904	777
S5_188358373	5	188358373	35937	778
S5_188358385	5	188358385	35938	778
S5_188358396	5	188358396	35940	778
S5_188358404	5	188358404	35941	778
S5_188358413	5	188358413	35942	778
S5_188360490	5	188360490	35950	779
S5_188360565	5	188360565	35952	779
S5_190193986	5	190193986	35972	780
S5_190193993	5	190193993	35973	780
S5_192074000	5	192074000	36031	781
S5_192074022	5	192074022	36033	781
S5_193252763	5	193252763	36046	782
S5_193252764	5	193252764	36047	782
S5_193252904	5	193252904	36049	782
S5_193252918	5	193252918	36050	782
S5_193252922	5	193252922	36051	782
S5_195523588	5	195523588	36060	783
S5_195523635	5	195523635	36062	783
S5_198767979	5	198767979	36116	784
S5_198768021	5	198768021	36120	784
S5_199271490	5	199271490	36127	785
S5_199271627	5	199271627	36131	785
S5_210132997	5	210132997	36232	786
S5_210133013	5	210133013	36233	786
S5_210866255	5	210866255	36237	787
S5_210866256	5	210866256	36238	787
S5_211508164	5	211508164	36259	788
S5_211508211	5	211508211	36261	788
S5_211538583	5	211538583	36263	788
S5_211538602	5	211538602	36264	788
S5_213803466	5	213803466	36304	789
S5_213803470	5	213803470	36305	789
S5_213803515	5	213803515	36307	789
S5_214210877	5	214210877	36393	790
S5_214210925	5	214210925	36394	790
S5_214210926	5	214210926	36395	790
S5_214210974	5	214210974	36396	790
S5_214210984	5	214210984	36398	790
S5_215972852	5	215972852	36456	791
S5_215972866	5	215972866	36457	791
S5_215972903	5	215972903	36459	791
S5_215973022	5	215973022	36461	792
S5_215973030	5	215973030	36462	792
S5_218009693	5	218009693	36503	793
S5_218009717	5	218009717	36505	793
S5_218009729	5	218009729	36506	793
S5_219854709	5	219854709	36540	794
S5_219854730	5	219854730	36542	794
S5_221082759	5	221082759	36566	795
S5_221082760	5	221082760	36567	795
S5_221082770	5	221082770	36568	795
S5_221528355	5	221528355	36600	796
S5_221528410	5	221528410	36604	796
S5_223763840	5	223763840	36705	797
S5_223763845	5	223763845	36706	797
S5_223763872	5	223763872	36707	797
[truncated: 2,421 more rows]

## Sheet: Table S6
Marker 1	Chromosome	Position	Label	Marker 2	Distance in kb	EM - R Squared	EM - D Prime	CHM - R Squared	CHM - D Prime	CHM - signed D
S1_10058421	1	10058421	1323	S1_10061839	3.418	0.212107	0.999993	0.21246	1	-0.0987924
S1_10080805	1	10080805	1329	S1_10081072	0.267	0.274069	0.545184	0.00180773	0.0442772	-0.0106223
S1_10081072	1	10081072	1334	S1_10081087	0.015	0.114846	0.994883	0.00839736	0.26902	0.0136098
S1_10081087	1	10081087	1335	S1_10081111	0.024	0.109773	0.993149	0.00308257	0.166427	0.00824982
S1_10081231	1	10081231	1340	S1_10081238	0.007	0.830837	1	0.821508	0.99437	0.223841
S1_10207668	1	10207668	1355	S1_10241424	33.756	0.191222	0.919212	0.208912	0.96079	0.0813871
S1_10241424	1	10241424	1359	S1_10241432	0.008	0.289064	0.999999	0.297469	1	0.105292
S1_10333296	1	10333296	1366	S1_10333317	0.021	1	1	1	1	0.126037
S1_103501316	1	103501316	3771	S1_103501321	0.005	0.937318	0.999998	0.898498	0.97907	0.228777
S1_103501321	1	103501321	3772	S1_103501346	0.025	1	1	1	1	0.242805
S1_103501346	1	103501346	3774	S1_103501349	0.003	1	1	1	1	0.242805
S1_10620160	1	10620160	1374	S1_10620162	0.002	1	1	1	1	0.17562
S1_10620162	1	10620162	1375	S1_10672208	52.046	0.103547	0.822566	0.104903	0.827933	-0.0643992
S1_10716460	1	10716460	1401	S1_10716469	0.009	1	1	1	1	0.233221
S1_10716469	1	10716469	1402	S1_10716486	0.017	1	1	1	1	0.233221
S1_107180457	1	107180457	3786	S1_109720664	2540.21	0.882191	0.958528	0.938994	0.988906	0.0641005
S1_10971033	1	10971033	1420	S1_10971045	0.012	0.915751	1	0.91393	0.999005	0.0476259
S1_10971045	1	10971045	1421	S1_11096394	125.349	0.844019	1	0.881129	1	0.0482856
S1_109889293	1	109889293	3804	S1_110683578	794.285	0.170708	0.863177	0.170851	0.863539	0.0693953
S1_110717463	1	110717463	3819	S1_110717490	0.027	0.903345	0.999999	0.805921	0.944538	0.221704
S1_110717490	1	110717490	3821	S1_110717493	0.003	0.903345	0.999999	0.805921	0.944538	0.221704
S1_11096394	1	11096394	1424	S1_11113916	17.522	0.954222	1	0.97663	1	0.0481463
S1_11113916	1	11113916	1429	S1_11572126	458.21	0.87619	1	0.897117	1	0.0635586
S1_11572126	1	11572126	1446	S1_11572188	0.062	0.963848	1	0.982215	1	0.0723498
S1_11572188	1	11572188	1447	S1_11585541	13.353	0.534094	0.940386	0.544161	0.949208	0.0373771
S1_11585541	1	11585541	1449	S1_11585682	0.141	0.545079	0.933483	0.556934	0.94358	0.0342647
S1_11615748	1	11615748	1455	S1_11618553	2.805	0.161612	0.972283	0.162884	0.9761	-0.0822203
S1_117107319	1	117107319	3875	S1_118222774	1115.45	0.568719	0.864883	0.634982	0.913879	0.0490115
S1_118222774	1	118222774	3877	S1_118222815	0.041	1	1	1	1	0.0585938
S1_120168895	1	120168895	3890	S1_120168939	0.044	1	1	1	1	0.0541467
S1_121066493	1	121066493	3925	S1_121066531	0.038	0.935471	0.999998	0.38929	0.645091	0.155872
S1_12125570	1	12125570	1475	S1_12140940	15.37	0.809794	1	0.822232	1	0.0570481
S1_121606048	1	121606048	3945	S1_122876924	1270.88	0.890746	0.961696	0.906383	0.9701	0.0589091
S1_125663457	1	125663457	3988	S1_125663465	0.008	0.991699	1	0.746835	0.867806	0.216002
S1_125663465	1	125663465	3989	S1_125663487	0.022	0.9834	0.999999	0.603058	0.783094	0.194125
S1_125663487	1	125663487	3990	S1_125663515	0.028	1	1	1	1	0.249996
S1_125663515	1	125663515	3992	S1_125663517	0.002	1	1	1	1	0.249996
S1_126374221	1	126374221	4009	S1_127044026	669.805	0.585465	0.858616	0.610852	0.877033	0.193849
S1_12675883	1	12675883	1487	S1_12675903	0.02	0.133607	0.964005	0.138572	0.981755	0.0593176
S1_127044026	1	127044026	4024	S1_127044042	0.016	0.68343	1	0.677589	0.995717	0.188216
S1_127084188	1	127084188	4032	S1_127293953	209.765	0.202308	0.502614	0.209359	0.511297	0.0277829
S1_12966454	1	12966454	1504	S1_12970235	3.781	0.886111	0.941334	0.939807	0.969437	0.0893383
S1_12970235	1	12970235	1506	S1_13017813	47.578	0.626105	0.965156	0.658004	0.989437	0.0636691
S1_130740031	1	130740031	4071	S1_130832735	92.704	0.393172	0.805566	0.431791	0.844203	0.155729
S1_130868880	1	130868880	4075	S1_131117121	248.241	0.188647	0.772381	0.22857	0.850191	0.0312565
S1_131117121	1	131117121	4092	S1_131117122	0.001	0.121493	0.99997	0.234988	1	0.0456808
S1_132474053	1	132474053	4122	S1_132474099	0.046	0.97421	1	0.92031	0.971943	0.234349
S1_132474099	1	132474099	4125	S1_132474100	0.001	1	1	1	1	0.244767
S1_138671716	1	138671716	4169	S1_138904293	232.577	0.154556	0.425037	0.155838	0.426797	0.0981479
S1_138904293	1	138904293	4170	S1_139121361	217.068	0.704439	0.977011	0.716544	0.98537	0.20008
S1_13939573	1	13939573	1593	S1_13939590	0.017	0.278873	1	0.288382	1	0.0786513
S1_139944391	1	139944391	4180	S1_140483901	539.51	0.702331	0.899187	0.753592	0.931424	0.0425766
S1_14033839	1	14033839	1600	S1_14036748	2.909	0.159938	0.441938	0.165268	0.449243	0.0523085
S1_140483901	1	140483901	4188	S1_140616577	132.676	0.631113	0.868987	0.649014	0.881225	0.032494
S1_14276058	1	14276058	1662	S1_14282171	6.113	0.261103	1	0.282712	1	0.0439288
S1_142993825	1	142993825	4206	S1_144680244	1686.42	0.780168	0.883271	0.780168	0.883271	0.0404644
S1_14635017	1	14635017	1689	S1_14718890	83.873	0.504581	0.922004	0.540444	0.954207	-0.179283
S1_14810959	1	14810959	1701	S1_14810970	0.011	1	1	1	1	0.194695
S1_148311738	1	148311738	4258	S1_148311777	0.039	0.934344	0.977449	0.965166	0.993441	0.0974943
S1_148311777	1	148311777	4259	S1_148333146	21.369	0.480636	0.951849	0.489558	0.960642	0.0884599
S1_148333146	1	148333146	4263	S1_148778601	445.455	0.240974	1	0.265521	1	0.0464028
S1_148778745	1	148778745	4271	S1_148778747	0.002	1	1	1	1	0.0574383
S1_15000211	1	15000211	1707	S1_15000219	0.008	0.186514	0.998171	0.0436952	0.483132	-0.0417267
S1_15007369	1	15007369	1711	S1_15222515	215.146	0.421856	0.897831	0.83883	1	0.0788429
S1_15222527	1	15222527	1720	S1_15222533	0.006	0.920311	0.959329	0.957612	0.978577	0.0501351
S1_15222533	1	15222533	1721	S1_15222541	0.008	1	1	1	1	0.0512326
S1_15222541	1	15222541	1722	S1_15223755	1.214	0.118169	0.932554	0.120266	0.940789	0.037771
S1_15223755	1	15223755	1723	S1_15361687	137.932	0.111688	0.929264	0.116631	0.949603	0.0363919
S1_1523088	1	1523088	218	S1_1523095	0.007	1	1	1	1	0.0430336
S1_1523095	1	1523095	219	S1_1523153	0.058	0.947619	1	0.972428	1	0.0438426
S1_1523153	1	1523153	224	S1_1523216	0.063	0.947689	1	0.972464	1	0.042678
S1_1523216	1	1523216	228	S1_1523219	0.003	0.950311	1	0.973862	1	0.0403344
S1_1523219	1	1523219	229	S1_1557160	33.941	0.791304	1	0.83758	1	0.040635
S1_152575220	1	152575220	4320	S1_152575237	0.017	0.610005	0.999996	0.608429	0.998703	0.1083
S1_152575237	1	152575237	4324	S1_152575254	0.017	0.268699	0.999999	0.261676	0.986844	0.0510373
S1_153134379	1	153134379	4335	S1_153134391	0.012	1	1	1	1	0.24972
S1_153134391	1	153134391	4336	S1_153134395	0.004	0.991658	1	0.871228	0.937314	0.233118
S1_153134422	1	153134422	4338	S1_153134566	0.144	0.61786	0.974334	0.615399	0.972392	0.101775
S1_153134566	1	153134566	4339	S1_153716317	581.751	0.566846	0.895795	0.581389	0.907214	0.108055
S1_15361687	1	15361687	1731	S1_15367679	5.992	0.957885	1	0.978002	1	0.0480803
S1_15367679	1	15367679	1733	S1_15372309	4.63	0.814971	1	0.905897	1	0.0659625
S1_15372309	1	15372309	1740	S1_15372325	0.016	1	1	1	1	0.0752099
S1_15372325	1	15372325	1741	S1_15372330	0.005	1	1	1	1	0.0752099
S1_15372330	1	15372330	1742	S1_15372432	0.102	0.814574	1	0.86319	1	0.0661137
S1_15372432	1	15372432	1744	S1_15403485	31.053	0.957818	1	0.977533	1	0.0494383
S1_153794871	1	153794871	4350	S1_153797097	2.226	1	1	1	1	0.0598403
S1_153797097	1	153797097	4353	S1_153797231	0.134	0.929012	1	0.963365	1	0.0579423
S1_15403485	1	15403485	1746	S1_15403547	0.062	0.916505	0.957343	0.956418	0.977966	0.0570365
S1_15403547	1	15403547	1750	S1_15403671	0.124	0.891502	0.944194	0.943416	0.971296	0.0521102
S1_15403671	1	15403671	1753	S1_15499050	95.379	0.72902	0.919751	0.78481	0.954296	0.0323374
S1_154857082	1	154857082	4360	S1_156312883	1455.8	0.0990516	0.644313	0.101302	0.65159	0.0605
S1_15499050	1	15499050	1755	S1_15499342	0.292	0.935273	1	0.9629	1	0.0336271
S1_15499342	1	15499342	1761	S1_15988208	488.866	0.874472	0.935132	0.930656	0.964705	0.0336573
S1_1557160	1	1557160	234	S1_1804819	247.659	0.62209	0.788727	0.696969	0.834847	0.0413799
S1_156312883	1	156312883	4384	S1_156312922	0.039	0.878442	1	0.874563	0.997789	0.12876
S1_156439800	1	156439800	4395	S1_156439813	0.013	1	1	1	1	0.248658
S1_156439813	1	156439813	4397	S1_156439826	0.013	0.974355	0.999999	0.948381	0.986581	0.242365
S1_156515347	1	156515347	4414	S1_156517769	2.422	0.649045	0.966208	0.651555	0.968073	0.0632369
S1_156517769	1	156517769	4416	S1_156517854	0.085	0.651039	0.961679	0.653952	0.963828	0.061791
S1_157609546	1	157609546	4467	S1_157609547	0.001	1	1	1	1	0.0588225
S1_157700750	1	157700750	4495	S1_157708245	7.495	0.784108	0.920166	0.816617	0.939048	0.0306316
S1_158381013	1	158381013	4535	S1_158433114	52.101	0.402395	0.727179	0.40922	0.733321	0.100055
S1_158433114	1	158433114	4537	S1_158433297	0.183	0.195696	0.894708	0.199485	0.903328	0.0823214
S1_158433297	1	158433297	4538	S1_158452737	19.44	0.193084	0.959416	0.194034	0.961773	0.0769169
S1_158474169	1	158474169	4549	S1_158474642	0.473	0.0961395	0.922939	0.104603	0.962709	0.0290531
S1_158474642	1	158474642	4552	S1_158474644	0.002	0.330571	0.999993	0.344601	1	0.0833007
S1_158582317	1	158582317	4565	S1_158698984	116.667	0.108469	0.933809	0.103711	0.913098	0.0331696
S1_158698984	1	158698984	4576	S1_158804271	105.287	0.331728	0.591157	0.344067	0.60205	0.122385
S1_158865580	1	158865580	4633	S1_158865606	0.026	1	1	1	1	0.0363119
S1_159319593	1	159319593	4683	S1_159323444	3.851	0.67912	0.908091	0.74825	0.95319	0.0828216
S1_159536385	1	159536385	4729	S1_159604327	67.942	0.121784	0.946577	0.130678	0.980533	0.038559
S1_159620078	1	159620078	4756	S1_159620620	0.542	0.574806	0.97456	0.580667	0.979516	0.172747
S1_15988208	1	15988208	1773	S1_15992537	4.329	0.830323	0.938713	0.908981	0.98217	0.0353192
S1_160637701	1	160637701	4836	S1_160637887	0.186	0.456273	0.93933	0.448892	0.931702	0.0985176
S1_161186438	1	161186438	4874	S1_161219636	33.198	0.100244	0.584966	0.103048	0.593091	-0.0705357
S1_161219636	1	161219636	4882	S1_161219653	0.017	0.861623	0.999999	0.855805	0.996617	0.229839
S1_161219653	1	161219653	4884	S1_161248775	29.122	0.155373	0.999994	0.156045	1	0.066479
S1_162107566	1	162107566	4946	S1_162107586	0.02	0.838565	1	0.831715	0.995907	0.0442153
S1_162107586	1	162107586	4948	S1_162217555	109.969	0.14737	0.506433	0.157055	0.522811	0.0226336
S1_162217555	1	162217555	4971	S1_162217600	0.045	0.941695	1	0.940828	0.99954	0.0672651
S1_162355615	1	162355615	4998	S1_162379072	23.457	0.417655	0.98114	0.421939	0.98616	0.11161
S1_163099302	1	163099302	5033	S1_163212037	112.735	0.387373	0.826497	0.406527	0.846684	0.0562206
S1_163212037	1	163212037	5045	S1_163312128	100.091	0.133835	0.465956	0.137237	0.471842	0.034943
S1_163312128	1	163312128	5049	S1_163554223	242.095	0.157553	0.999957	0.142018	0.949382	0.0502986
S1_163554223	1	163554223	5064	S1_163566468	12.245	0.237984	0.9707	0.252498	0.999861	0.0848871
S1_163566468	1	163566468	5071	S1_163659221	92.753	1	1	1	1	0.121183
S1_163659221	1	163659221	5076	S1_163659239	0.018	0.962506	1	0.981167	1	0.110293
S1_164692082	1	164692082	5118	S1_164692093	0.011	0.874525	0.999995	0.797599	0.955001	0.183341
S1_164692093	1	164692093	5119	S1_164692214	0.121	0.338144	0.637109	0.152627	0.428035	0.0811105
S1_164692214	1	164692214	5124	S1_164692238	0.024	1	1	1	1	0.214844
S1_164693041	1	164693041	5129	S1_164693882	0.841	0.521881	0.810529	0.151857	0.437221	0.0922699
S1_164754572	1	164754572	5140	S1_164754582	0.01	1	1	1	1	0.118326
S1_164754582	1	164754582	5141	S1_164754583	0.001	1	1	1	1	0.118326
S1_164754826	1	164754826	5146	S1_164754828	0.002	1	1	1	1	0.249266
S1_165822879	1	165822879	5179	S1_166023722	200.843	0.459111	0.961379	0.466924	0.969524	-0.164993
S1_166023722	1	166023722	5195	S1_166347284	323.562	0.210246	0.999991	0.202626	0.981701	0.0767721
S1_166448635	1	166448635	5217	S1_166448654	0.019	1	1	1	1	0.0763889
S1_166448654	1	166448654	5218	S1_166448668	0.014	1	1	1	1	0.0763889
S1_166448668	1	166448668	5219	S1_166475536	26.868	0.434829	0.999999	0.933671	1	0.100996
S1_166475536	1	166475536	5221	S1_166475540	0.004	0.253381	0.999989	0.255575	1	0.0951522
S1_166475540	1	166475540	5223	S1_166475642	0.102	0.291889	0.940552	0.296487	0.947931	0.108848
S1_167647542	1	167647542	5276	S1_167647635	0.093	0.98111	1	0.990111	1	0.114925
S1_167750514	1	167750514	5281	S1_167750896	0.382	0.851644	0.940717	0.858398	0.94444	0.10546
S1_169503518	1	169503518	5322	S1_169503522	0.004	0.97494	0.999999	0.895309	0.95829	0.235985
S1_169503522	1	169503522	5323	S1_169507056	3.534	0.124679	0.55439	0.0205737	0.225204	-0.0330312
S1_169507056	1	169507056	5324	S1_169507100	0.044	0.990169	1	0.9892	0.999511	0.212389
S1_169612526	1	169612526	5338	S1_169612803	0.277	0.824064	0.987681	0.815873	0.98276	0.16851
S1_169612803	1	169612803	5346	S1_169612939	0.136	0.885643	0.999999	0.888649	1	0.16298
S1_169612939	1	169612939	5348	S1_169615252	2.313	0.163533	0.925542	0.164151	0.927289	-0.0819318
S1_169615252	1	169615252	5349	S1_169616872	1.62	0.155011	0.889975	0.162138	0.910204	-0.0811732
S1_169616872	1	169616872	5354	S1_169939314	322.442	0.301457	0.700627	0.319194	0.720944	0.10634
S1_169939314	1	169939314	5362	S1_169940846	1.532	0.546678	0.975758	0.558748	0.98647	0.173988
S1_169940846	1	169940846	5364	S1_169940881	0.035	0.128451	0.999968	0.138653	1	0.0545525
S1_170578815	1	170578815	5385	S1_170966293	387.478	0.352869	0.999995	0.357886	1	0.0939024
S1_170966293	1	170966293	5388	S1_170975684	9.391	0.118906	0.999959	0.119817	1	-0.0590074
S1_170975684	1	170975684	5399	S1_171076630	100.946	0.392168	0.956697	0.408925	0.976922	-0.15272
S1_171076630	1	171076630	5402	S1_171076635	0.005	0.857928	1	0.854586	0.998051	0.212402
S1_171076635	1	171076635	5403	S1_171076673	0.038	0.846662	0.979482	0.855533	0.9846	0.211761
S1_171076673	1	171076673	5404	S1_171076705	0.032	0.980744	0.990325	0.990037	0.995006	0.233765
S1_171076705	1	171076705	5407	S1_171094929	18.224	0.868023	0.979094	0.873721	0.982302	0.216845
S1_171094929	1	171094929	5419	S1_171094991	0.062	0.990738	1	0.995243	1	0.227147
S1_171094991	1	171094991	5421	S1_171202325	107.334	0.301944	0.66065	0.306635	0.665763	0.13116
S1_177588487	1	177588487	5544	S1_177588491	0.004	0.139985	0.999694	0.125935	0.948201	0.0376972
S1_178071455	1	178071455	5583	S1_178088961	17.506	0.328505	0.999997	0.336495	1	-0.125812
S1_17807625	1	17807625	1814	S1_17819099	11.474	0.753493	0.941313	0.812286	0.977348	0.0418694
S1_178346397	1	178346397	5624	S1_178454447	108.05	0.218436	0.527464	0.224742	0.535023	0.0748693
S1_17842510	1	17842510	1828	S1_17855868	13.358	0.237405	0.954771	0.240322	0.96062	-0.101794
S1_17898477	1	17898477	1836	S1_17898510	0.033	0.983072	1	0.950454	0.98327	0.237931
S1_17898510	1	17898510	1837	S1_17898639	0.129	0.469482	0.694011	0.0367124	0.194072	0.0467913
S1_17898639	1	17898639	1838	S1_17898744	0.105	0.575879	0.932598	0.0247756	0.193438	-0.0388596
S1_17898744	1	17898744	1839	S1_17898747	0.003	0.95002	0.99126	0.774691	0.895128	0.219369
S1_179328576	1	179328576	5664	S1_179328602	0.026	0.352505	0.999998	0.363318	1	0.0829053
S1_179328602	1	179328602	5665	S1_179328682	0.08	0.978644	1	0.989057	1	0.193562
S1_179328682	1	179328682	5666	S1_179328711	0.029	0.843175	0.977703	0.859997	0.987407	0.186977
S1_179328711	1	179328711	5667	S1_179386166	57.455	0.671605	0.936358	0.686386	0.946606	0.160974
S1_185280058	1	185280058	5739	S1_185280066	0.008	1	1	1	1	0.246836
S1_187982197	1	187982197	5791	S1_187995841	13.644	0.0963913	1	0.100607	1	-0.0552728
S1_18961716	1	18961716	1879	S1_19030416	68.7	0.484557	0.795662	0.551869	0.849129	0.0417639
S1_19030416	1	19030416	1880	S1_19031579	1.163	0.878625	1	0.931339	1	0.0479801
S1_190372374	1	190372374	5830	S1_190372393	0.019	1	1	1	1	0.19626
S1_191103688	1	191103688	5850	S1_191103704	0.016	1	1	1	1	0.109375
S1_191103704	1	191103704	5851	S1_191103719	0.015	1	1	1	1	0.109375
S1_1919932	1	1919932	270	S1_2008113	88.181	0.267133	0.622317	0.274746	0.631123	0.0716549
S1_194786592	1	194786592	5909	S1_195350406	563.814	0.0996537	1	0.105975	1	0.0370955
S1_195350406	1	195350406	5922	S1_195350439	0.033	0.100823	1	0.104838	1	0.0346026
S1_19650794	1	19650794	1896	S1_19650806	0.012	1	1	1	1	0.243179
S1_19650806	1	19650806	1897	S1_19650817	0.011	1	1	1	1	0.243179
S1_19650817	1	19650817	1898	S1_19650849	0.032	1	1	1	1	0.243179
S1_197281245	1	197281245	5925	S1_197281279	0.034	0.339567	1	0.345429	1	0.120466
S1_197281279	1	197281279	5928	S1_197281282	0.003	0.573476	1	0.585182	1	0.177285
S1_197281282	1	197281282	5929	S1_197281366	0.084	0.903146	0.977125	0.949646	1	0.208663
S1_197281366	1	197281366	5930	S1_197283608	2.242	0.898108	0.978186	0.946526	1	0.209374
S1_197283608	1	197283608	5937	S1_197490839	207.231	0.865031	1	0.893004	1	0.17055
S1_19891589	1	19891589	1913	S1_19897386	5.797	0.798855	1	0.80319	1	0.041656
S1_19897386	1	19897386	1916	S1_20034713	137.327	0.584454	0.875388	0.629293	0.908347	0.0363105
S1_20034713	1	20034713	1935	S1_20441748	407.035	0.193152	0.928025	0.345588	1	0.0444081
S1_200575291	1	200575291	5968	S1_200619523	44.232	0.513487	0.944469	0.521998	0.952264	0.135975
S1_202899183	1	202899183	6009	S1_202899186	0.003	0.991537	1	0.980274	0.994304	0.242698
S1_203184304	1	203184304	6011	S1_203184313	0.009	0.939626	1	0.968028	1	0.0741636
S1_203184313	1	203184313	6012	S1_203184325	0.012	1	1	1	1	0.0734422
S1_203336	1	203336	36	S1_322317	118.981	0.65072	0.860907	0.789855	0.94849	0.0326525
S1_20441748	1	20441748	1951	S1_20441794	0.046	0.138621	0.924738	0.0950692	0.765816	-0.0570566
S1_20441794	1	20441794	1954	S1_20441830	0.036	0.734257	0.909591	0.0832508	0.306278	0.0716492
S1_20441830	1	20441830	1955	S1_20612220	170.39	0.352575	0.648443	0.0442617	0.229753	0.0520932
S1_205153621	1	205153621	6039	S1_205155192	1.571	0.117532	0.999997	0.118372	1	-0.0607551
S1_205155436	1	205155436	6052	S1_205155443	0.007	0.381506	0.731233	0.032373	0.213008	0.0423476
S1_20612220	1	20612220	1959	S1_20612251	0.031	0.732547	0.999942	0.476033	0.806075	-0.170635
S1_20612251	1	20612251	1960	S1_20612315	0.064	0.19454	0.453096	0.0105095	0.105312	-0.0256238
S1_20612315	1	20612315	1961	S1_20612318	0.003	0.476957	0.999784	0.207658	0.659691	-0.107324
S1_20612318	1	20612318	1963	S1_20704613	92.295	0.163114	0.973959	0.367047	1	-0.124656
S1_206424895	1	206424895	6088	S1_206425891	0.996	0.198894	0.502765	0.169744	0.464464	0.0974176
S1_206425891	1	206425891	6089	S1_206429325	3.434	0.148665	0.517734	0.108938	0.443191	0.0750016
S1_206429325	1	206429325	6092	S1_206429327	0.002	0.415504	0.999904	0.258823	0.789172	-0.116555
S1_206474041	1	206474041	6095	S1_206509795	35.754	0.124666	0.438255	0.130138	0.447769	0.0638567
S1_206992805	1	206992805	6111	S1_208133335	1140.53	0.544988	0.885886	0.563321	0.900662	0.170573
S1_20704613	1	20704613	1966	S1_20704620	0.007	0.967059	0.988855	0.982791	0.996866	0.186393
S1_20704620	1	20704620	1967	S1_20704647	0.027	0.775646	0.988188	0.786418	0.995026	0.176103
S1_208133335	1	208133335	6112	S1_208133382	0.047	0.645473	0.988937	0.642791	0.98688	0.187576
S1_208133382	1	208133382	6113	S1_208952642	819.26	0.119231	0.411972	0.124241	0.420537	0.0831047
S1_20819319	1	20819319	1980	S1_21112815	293.496	0.174873	0.92812	0.0111028	0.233861	0.0191023
S1_210081444	1	210081444	6149	S1_210081454	0.01	0.57238	0.999999	0.577738	1	0.0928405
S1_21112815	1	21112815	1998	S1_21112843	0.028	0.935185	0.999999	0.0712006	0.275926	0.0666326
S1_21112843	1	21112843	1999	S1_22006673	893.83	0.593	0.863154	0.101484	0.357076	0.079
S1_212101539	1	212101539	6193	S1_213331026	1229.49	0.127662	0.551824	0.136474	0.570551	0.034155
S1_213331026	1	213331026	6215	S1_214814207	1483.18	0.159321	0.763585	0.163789	0.774218	0.0310411
S1_217742361	1	217742361	6265	S1_217887792	145.431	0.347985	0.978961	0.35146	0.983837	0.101439
S1_218990416	1	218990416	6298	S1_218990418	0.002	0.849121	0.954859	0.800164	0.926924	0.130896
S1_218990418	1	218990418	6299	S1_218990421	0.003	0.123135	0.995574	0.0307875	0.497818	-0.0325137
S1_218990453	1	218990453	6307	S1_218990458	0.005	0.186464	0.998052	0.0799527	0.653541	-0.0574874
S1_218990458	1	218990458	6309	S1_218990460	0.002	0.381663	0.999721	0.00761301	0.141194	-0.0205612
S1_219504179	1	219504179	6324	S1_219504340	0.161	0.887624	0.954809	0.92162	0.972921	0.23742
S1_219618048	1	219618048	6349	S1_219618051	0.003	0.947967	1	0.941996	0.996845	0.236475
S1_219813459	1	219813459	6354	S1_219813469	0.01	1	1	1	1	0.0564846
S1_22006717	1	22006717	2008	S1_22006720	0.003	0.144145	0.996498	0.0212306	0.382436	-0.0263311
S1_22006720	1	22006720	2009	S1_22006721	0.001	0.950191	0.999994	0.857274	0.949843	0.228456
S1_220519719	1	220519719	6399	S1_220519840	0.121	0.546974	0.963335	0.757798	1	0.0743407
S1_220519840	1	220519840	6403	S1_220521587	1.747	0.944345	1	0.971584	1	0.0920368
S1_220521587	1	220521587	6405	S1_220521588	0.001	1	1	1	1	0.0843699
S1_220521588	1	220521588	6406	S1_220522004	0.416	0.922965	1	0.935042	1	0.085325
S1_220522505	1	220522505	6409	S1_220522559	0.054	0.951144	1	0.793303	0.913264	0.222247
S1_220522559	1	220522559	6410	S1_220522585	0.026	0.685889	0.856298	0.0784979	0.289686	0.0699257
S1_220522585	1	220522585	6411	S1_220522593	0.008	1	1	1	1	0.249891
S1_220522593	1	220522593	6412	S1_220729028	206.435	0.686154	0.896649	0.0101787	0.109209	-0.025174
S1_220729028	1	220729028	6419	S1_220729029	0.001	0.924883	0.965736	0.560899	0.752069	0.18664
S1_220729029	1	220729029	6420	S1_220729030	0.001	0.804288	0.979716	0.261811	0.558969	0.126443
S1_220729030	1	220729030	6421	S1_220729031	0.001	0.856917	0.990325	0.438574	0.708484	0.163431
S1_220729031	1	220729031	6422	S1_220729032	0.001	0.916388	0.965343	0.576808	0.765874	0.188676
S1_220729198	1	220729198	6427	S1_220730558	1.36	0.974067	1	0.98655	1	0.184395
S1_220730558	1	220730558	6431	S1_220730566	0.008	0.268866	0.99998	0.260937	0.985126	0.0617536
S1_221615174	1	221615174	6443	S1_221615203	0.029	0.869636	0.989839	0.811169	0.955985	0.223007
S1_221615348	1	221615348	6447	S1_221615368	0.02	1	1	1	1	0.24842
S1_221615368	1	221615368	6449	S1_221615383	0.015	1	1	1	1	0.24842
S1_221615462	1	221615462	6452	S1_221615468	0.006	1	1	1	1	0.0626232
S1_221615468	1	221615468	6453	S1_221615505	0.037	1	1	1	1	0.0626232
S1_221996422	1	221996422	6509	S1_222076257	79.835	0.393807	0.747552	0.462723	0.810327	0.0441481
S1_222076257	1	222076257	6517	S1_222076395	0.138	0.902685	0.966074	0.947789	0.989915	0.0694961
S1_222076395	1	222076395	6518	S1_222076509	0.114	0.967343	1	0.98287	1	0.0672487
S1_222076509	1	222076509	6522	S1_222077721	1.212	0.286076	0.999996	0.273967	0.978604	0.0571871
S1_222223758	1	222223758	6538	S1_222256279	32.521	0.666403	0.999997	0.644594	0.983497	0.0597953
S1_222394415	1	222394415	6587	S1_222394428	0.013	1	1	1	1	0.214091
S1_222394428	1	222394428	6590	S1_222394434	0.006	1	1	1	1	0.211758
S1_222553043	1	222553043	6596	S1_222553078	0.035	0.83164	0.999997	0.407514	0.700007	-0.159247
S1_222553078	1	222553078	6599	S1_222553080	0.002	0.798999	0.999991	0.346793	0.658807	-0.146758
S1_223224415	1	223224415	6630	S1_223224431	0.016	0.140936	0.996372	0.00545652	0.19605	0.0121464
S1_223224431	1	223224431	6631	S1_223224438	0.007	0.73016	0.99999	0.324552	0.666697	0.140583
S1_223224438	1	223224438	6632	S1_223645053	420.615	0.28231	0.610979	6.77132e-05	0.00946236	0.00203161
S1_2235266	1	2235266	306	S1_2636707	401.441	0.378521	0.720605	0.401921	0.742544	0.0332824
S1_223645053	1	223645053	6643	S1_223645078	0.025	1	1	1	1	0.249884
S1_223756483	1	223756483	6661	S1_223968729	212.246	0.295648	0.802917	0.0607226	0.363881	-0.0582785
S1_223968729	1	223968729	6669	S1_223968734	0.005	0.141943	0.998164	0.104298	0.855626	0.0509365
S1_223968734	1	223968734	6670	S1_223968736	0.002	0.280146	0.753388	0.20549	0.64524	0.058129
S1_223968736	1	223968736	6671	S1_223968762	0.026	0.280146	0.753388	0.20549	0.64524	0.058129
S1_223968762	1	223968762	6674	S1_223968772	0.01	0.259418	0.709857	0.188028	0.60434	0.0561113
S1_223990502	1	223990502	6680	S1_223990503	0.001	1	1	1	1	0.17636
S1_224844265	1	224844265	6710	S1_224892770	48.505	0.677718	0.847896	0.761692	0.898893	0.0671941
S1_224896187	1	224896187	6718	S1_224936762	40.575	0.40975	0.980167	0.422094	0.994822	0.106795
S1_224936762	1	224936762	6731	S1_224958650	21.888	0.953446	1	0.975213	1	0.129456
S1_225361147	1	225361147	6804	S1_225361155	0.008	1	1	1	1	0.248546
S1_226804491	1	226804491	6819	S1_226804526	0.035	0.971691	1	0.985371	1	0.244561
S1_227741505	1	227741505	6837	S1_227741509	0.004	0.129617	0.995882	0.0211736	0.402508	-0.0283744
S1_227741509	1	227741509	6838	S1_227741543	0.034	1	1	1	1	0.197254
S1_227741620	1	227741620	6841	S1_227741637	0.017	1	1	1	1	0.219161
S1_227741637	1	227741637	6842	S1_227741645	0.008	0.398562	0.999837	0.198945	0.706396	-0.103955
S1_23063048	1	23063048	2035	S1_23063071	0.023	0.973149	1	0.950482	0.988285	0.223865
S1_23063071	1	23063071	2036	S1_23063099	0.028	0.973149	1	0.950482	0.988285	0.223865
S1_23063099	1	23063099	2037	S1_23063108	0.009	1	1	1	1	0.228733
S1_230661886	1	230661886	6879	S1_230661958	0.072	1	1	1	1	0.0638318
S1_230661958	1	230661958	6882	S1_230661961	0.003	1	1	1	1	0.0635331
S1_230661961	1	230661961	6883	S1_230778459	116.498	1	1	1	1	0.0594256
S1_230778459	1	230778459	6886	S1_231289518	511.059	0.824135	1	0.836091	1	0.049373
S1_231865706	1	231865706	6915	S1_231865737	0.031	0.116792	0.996441	0.0433481	0.607058	-0.0342112
S1_23304008	1	23304008	2042	S1_23312406	8.398	0.418967	0.872181	0.00902504	0.128009	-0.0227598
S1_23312406	1	23312406	2043	S1_23312421	0.015	0.926612	0.991108	0.0403338	0.206779	0.0501799
S1_23312421	1	23312421	2044	S1_23312452	0.031	1	1	1	1	0.249722
S1_23312452	1	23312452	2045	S1_23312463	0.011	1	1	1	1	0.249722
S1_23479698	1	23479698	2055	S1_23479705	0.007	0.910675	0.999988	0.359875	0.62862	0.14877
S1_23479705	1	23479705	2056	S1_23479707	0.002	0.910675	0.999988	0.359875	0.62862	0.14877
S1_23479707	1	23479707	2057	S1_23479714	0.007	0.910675	0.999988	0.359875	0.62862	0.14877
S1_236815650	1	236815650	6987	S1_236815685	0.035	1	1	1	1	0.223148
S1_236815685	1	236815685	6988	S1_236815691	0.006	1	1	1	1	0.222685
S1_239238037	1	239238037	7000	S1_239238041	0.004	0.990134	1	0.988437	0.999143	0.228948
S1_239238041	1	239238041	7001	S1_239238047	0.006	0.990135	1	0.988496	0.999172	0.228955
S1_239238047	1	239238047	7002	S1_239238056	0.009	0.990135	1	0.988496	0.999172	0.228955
S1_243760355	1	243760355	7038	S1_243760449	0.094	0.706748	0.911786	0.768241	0.950625	0.101733
S1_244031728	1	244031728	7047	S1_244847877	816.149	0.178987	0.666569	0.00860561	0.146159	-0.0214341
S1_244847877	1	244847877	7051	S1_244847890	0.013	0.983219	0.999999	0.918362	0.966454	0.23896
S1_244847890	1	244847890	7052	S1_244847898	0.008	0.189668	0.997482	0.00118222	0.0787513	-0.00649566
S1_244851474	1	244851474	7056	S1_244851476	0.002	0.528925	0.999818	0.0908968	0.414474	-0.0718009
S1_244851476	1	244851476	7057	S1_244851486	0.01	0.29211	0.99918	0.00731288	0.158094	-0.0194804
S1_244851486	1	244851486	7058	S1_244851500	0.014	0.677197	0.999916	0.486631	0.847629	0.148262
S1_244851500	1	244851500	7059	S1_244851504	0.004	0.19716	0.997437	0.00395167	0.14121	-0.0133059
S1_245034856	1	245034856	7063	S1_245034885	0.029	1	1	1	1	0.0574383
S1_248131126	1	248131126	7117	S1_248131192	0.066	0.246397	0.999994	0.251089	1	0.0945398
S1_248131192	1	248131192	7118	S1_248131297	0.105	0.211429	0.999993	0.216174	1	-0.0887495
S1_248131297	1	248131297	7121	S1_248132977	1.68	0.302758	0.959181	0.316488	0.980689	-0.124569
S1_248818090	1	248818090	7150	S1_248818106	0.016	0.911429	1	0.955823	1	0.0566557
S1_249959637	1	249959637	7161	S1_249959713	0.076	0.717303	0.922261	0.739	0.936106	0.149665
S1_249959713	1	249959713	7163	S1_249959742	0.029	0.796327	0.999998	0.794964	0.999142	0.16128
S1_249959742	1	249959742	7164	S1_249963268	3.526	0.232327	0.845479	0.244349	0.86708	-0.107804
S1_251653618	1	251653618	7184	S1_251653696	0.078	0.612995	0.865885	0.635938	0.88194	0.0451259
S1_251851392	1	251851392	7191	S1_251851461	0.069	0.664288	0.936147	0.69923	0.960452	0.0849811
S1_251851461	1	251851461	7192	S1_251851552	0.091	0.370799	0.94883	0.38621	0.968346	0.0412783
S1_252445727	1	252445727	7217	S1_252445731	0.004	1	1	1	1	0.193694
S1_252445731	1	252445731	7218	S1_252445732	0.001	1	1	1	1	0.193694
S1_252445732	1	252445732	7219	S1_252447173	1.441	0.254954	0.890045	0.0152528	0.217698	-0.0271419
S1_252447240	1	252447240	7224	S1_252447248	0.008	0.390271	0.999835	0.253084	0.805152	-0.115195
S1_252447458	1	252447458	7231	S1_252447497	0.039	0.928945	1	0.913631	0.991723	-0.238838
S1_252447738	1	252447738	7236	S1_252447756	0.018	0.958766	1	0.951368	0.996134	-0.243811
S1_252813541	1	252813541	7256	S1_252831219	17.678	0.249212	0.847718	0.243807	0.838475	0.0971028
S1_252831219	1	252831219	7263	S1_252831271	0.052	0.317131	0.667897	0.316064	0.666772	0.0738941
S1_252831271	1	252831271	7266	S1_252831296	0.025	0.68285	1	0.68691	1	0.085618
S1_252886757	1	252886757	7280	S1_252886821	0.064	0.647241	0.950401	0.66638	0.964351	0.086299
S1_252994907	1	252994907	7291	S1_252994923	0.016	1	1	1	1	0.0564962
S1_252994923	1	252994923	7293	S1_252994939	0.016	1	1	1	1	0.0564962
S1_252995020	1	252995020	7300	S1_252995042	0.022	1	1	1	1	0.195477
S1_253655473	1	253655473	7325	S1_253655520	0.047	0.713247	0.949488	0.727217	0.958741	0.210691
S1_253772920	1	253772920	7342	S1_253772957	0.037	0.886136	0.95999	0.940343	0.988917	0.216868
S1_253818110	1	253818110	7349	S1_253818124	0.014	1	1	1	1	0.101318
S1_253818124	1	253818124	7352	S1_253818131	0.007	0.544071	0.999978	0.404549	0.86228	0.0788231
S1_253818131	1	253818131	7354	S1_253818134	0.003	0.98628	1	0.984805	0.999252	0.153485
S1_253947216	1	253947216	7379	S1_254304635	357.419	0.276491	0.909108	0.302323	0.950628	0.0242255
S1_254304635	1	254304635	7382	S1_254304724	0.089	0.16927	0.915112	0.171708	0.92168	0.0268978
S1_255175671	1	255175671	7421	S1_255175674	0.003	0.214472	0.999823	0.15642	0.853855	0.0739517
S1_255175674	1	255175674	7422	S1_255175685	0.011	0.186917	0.999387	0.119282	0.798355	-0.064557
S1_257076989	1	257076989	7439	S1_257077383	0.394	0.879997	0.944554	0.934646	0.973441	0.171467
S1_257077383	1	257077383	7441	S1_257077428	0.045	0.863532	0.951498	0.893896	0.968081	0.157829
S1_257180412	1	257180412	7447	S1_257180442	0.03	0.328345	0.763815	0.165469	0.542228	0.0784834
S1_257532379	1	257532379	7475	S1_257548876	16.497	0.388099	0.666416	0.396443	0.673541	0.115518
S1_257572603	1	257572603	7495	S1_257572637	0.034	0.967054	1	0.964285	0.998567	0.207394
S1_257572637	1	257572637	7496	S1_257572646	0.009	1	1	1	1	0.209811
S1_257709831	1	257709831	7538	S1_257709832	0.001	0.30024	0.99991	0.318476	1	0.0598082
S1_257709832	1	257709832	7539	S1_257709833	0.001	0.535917	0.999988	0.42687	0.89247	0.0874649
S1_257778979	1	257778979	7572	S1_257830389	51.41	0.47256	0.928914	0.497854	0.953449	0.0859615
S1_257830389	1	257830389	7581	S1_257910105	79.716	0.134049	0.757225	0.154856	0.813874	0.0319275
S1_257910105	1	257910105	7605	S1_257910273	0.168	0.582846	0.789744	0.696861	0.86354	0.0375647
S1_257910273	1	257910273	7607	S1_257915471	5.198	0.941784	1	0.969175	1	0.0441156
S1_257915471	1	257915471	7616	S1_257972628	57.157	0.806676	0.955811	0.82131	0.964441	0.045869
S1_258251164	1	258251164	7662	S1_258251171	0.007	0.28547	0.775877	0.270947	0.755883	0.0571093
S1_258417754	1	258417754	7681	S1_258503304	85.55	0.261537	0.959341	0.0300842	0.325369	-0.0387505
S1_258987369	1	258987369	7699	S1_258987553	0.184	0.429764	0.976135	0.438244	0.985718	0.112238
S1_258987553	1	258987553	7700	S1_258987565	0.012	0.874927	1	0.872881	0.99883	0.204502
S1_259852505	1	259852505	7709	S1_260471746	619.241	0.5306	0.803913	0.0502591	0.247419	-0.055775
S1_260471746	1	260471746	7711	S1_260476849	5.103	0.757342	0.88129	0.108246	0.33318	0.0815885
S1_260476849	1	260476849	7715	S1_260518413	41.564	0.78004	0.932531	0.097372	0.329475	0.0777068
S1_260518413	1	260518413	7716	S1_260518539	0.126	0.243712	0.859125	0.00888266	0.164017	0.0200451
S1_260518564	1	260518564	7719	S1_260518617	0.053	0.2412	0.916334	0.0215276	0.273755	0.0298814
S1_260518617	1	260518617	7721	S1_260518675	0.058	0.950092	0.982892	0.194977	0.445261	0.110266
S1_262113949	1	262113949	7739	S1_262113953	0.004	0.958316	1	0.956723	0.999169	0.210744
S1_262113953	1	262113953	7740	S1_262127042	13.089	0.781108	0.922185	0.793031	0.929196	0.197561
S1_262127042	1	262127042	7744	S1_262127450	0.408	0.800994	0.959835	0.806596	0.963185	0.205571
S1_262630816	1	262630816	7756	S1_262630840	0.024	0.275919	0.999541	0.176801	0.800114	-0.0899482
S1_262630840	1	262630840	7758	S1_262630852	0.012	0.275919	0.999541	0.176801	0.800114	-0.0899482
S1_262723215	1	262723215	7765	S1_262724872	1.657	0.70491	0.926989	0.728883	0.94262	0.081199
S1_263411521	1	263411521	7777	S1_263411661	0.14	0.21542	1	0.227665	1	0.0717893
S1_263411683	1	263411683	7780	S1_263411690	0.007	1	1	1	1	0.230786
S1_263412384	1	263412384	7783	S1_263412435	0.051	1	1	1	1	0.0533619
S1_263412435	1	263412435	7785	S1_263493345	80.91	0.217113	0.949221	0.363223	1	0.0558069
S1_263493345	1	263493345	7790	S1_263493347	0.002	0.332367	0.999813	0.212553	0.799546	0.0524903
S1_263493347	1	263493347	7791	S1_263493360	0.013	0.375884	0.783219	0.334684	0.73905	0.0538234
S1_263493360	1	263493360	7793	S1_263493362	0.002	0.326272	0.597389	0.205555	0.474167	0.0528822
S1_263493362	1	263493362	7794	S1_263493385	0.023	0.509984	0.978431	0.408903	0.876117	0.0940291
S1_263493385	1	263493385	7795	S1_263493401	0.016	0.451565	0.999971	0.222599	0.702083	0.0650402
S1_263493401	1	263493401	7796	S1_263493423	0.022	0.662214	0.837528	0.621246	0.811208	0.0855641
S1_263493423	1	263493423	7799	S1_263493426	0.003	0.235872	0.547751	0.134646	0.413849	0.0443756
S1_263493426	1	263493426	7800	S1_263493427	0.001	0.160671	0.999954	0.387269	1	-0.112694
S1_263495132	1	263495132	7802	S1_263495150	0.018	0.806371	1	0.659757	0.904532	0.066672
S1_263495150	1	263495150	7804	S1_263495183	0.033	0.321951	0.999838	0.219115	0.824842	0.0528809
S1_263495183	1	263495183	7807	S1_263498552	3.369	0.101333	0.342136	0.0884165	0.319588	0.049509
S1_263498559	1	263498559	7811	S1_263498578	0.019	1	1	1	1	0.139911
S1_263498578	1	263498578	7812	S1_263498581	0.003	1	1	1	1	0.139911
S1_263498607	1	263498607	7814	S1_263498765	0.158	0.256916	0.698311	0.349524	0.814502	-0.143206
S1_263498791	1	263498791	7821	S1_263498812	0.021	0.697626	0.850529	0.701063	0.852622	0.0512836
S1_263498812	1	263498812	7824	S1_263499593	0.781	0.464308	0.705438	0.408849	0.661969	0.041162
S1_263499607	1	263499607	7828	S1_263499614	0.007	1	1	1	1	0.113004
S1_263499614	1	263499614	7830	S1_263501109	1.495	0.102298	0.90365	0.273573	1	-0.0892671
S1_263501109	1	263501109	7838	S1_263501131	0.022	1	1	1	1	0.248584
S1_263501131	1	263501131	7841	S1_263501139	0.008	1	1	1	1	0.249135
S1_263501139	1	263501139	7842	S1_263501143	0.004	1	1	1	1	0.249135
S1_263501143	1	263501143	7843	S1_263501256	0.113	0.105299	0.941076	0.241916	1	-0.0793998
S1_263501256	1	263501256	7846	S1_263501257	0.001	0.273735	0.999626	0.180025	0.810661	0.0610134
S1_263501257	1	263501257	7847	S1_263501269	0.012	1	1	1	1	0.221423
S1_263501269	1	263501269	7848	S1_263501272	0.003	1	1	1	1	0.221423
S1_263501272	1	263501272	7849	S1_263501296	0.024	0.313652	0.999868	0.417874	1	-0.148233
S1_263503548	1	263503548	7852	S1_263503992	0.444	0.112381	0.664816	0.237962	0.967405	0.0347733
S1_263503992	1	263503992	7855	S1_263527914	23.922	0.121746	0.99999	0.126118	1	-0.0610338
S1_263527950	1	263527950	7858	S1_263569451	41.501	0.943612	0.980716	0.970771	0.99473	0.114652
S1_263569451	1	263569451	7859	S1_263569480	0.029	1	1	1	1	0.115556
S1_263569480	1	263569480	7862	S1_263572533	3.053	0.687828	0.975898	0.694022	0.980282	0.0849578
S1_2636707	1	2636707	346	S1_2638093	1.386	0.843753	0.96524	0.882877	0.987365	0.0597101
S1_2638093	1	2638093	354	S1_2693522	55.429	0.577148	0.940673	0.610985	0.967855	0.0376442
S1_264168832	1	264168832	7869	S1_264168835	0.003	0.979149	0.999999	0.969188	0.994899	0.198831
S1_264168835	1	264168835	7870	S1_264168840	0.005	0.979149	0.999999	0.969188	0.994899	0.198831
S1_264168846	1	264168846	7873	S1_264168860	0.014	1	1	1	1	0.230874
S1_264168863	1	264168863	7877	S1_264168865	0.002	0.119165	0.997573	0.0346954	0.538278	-0.0294457
S1_264168865	1	264168865	7878	S1_264168868	0.003	0.71004	0.999939	0.380329	0.731832	-0.152582
S1_264168868	1	264168868	7879	S1_264168871	0.003	0.128967	0.997193	0.0619966	0.69139	-0.0436243
S1_264168871	1	264168871	7880	S1_264514714	345.843	0.231568	0.974824	0.474163	1	0.120558
S1_26510899	1	26510899	2122	S1_26510905	0.006	1	1	1	1	0.249983
S1_26510905	1	26510905	2123	S1_26510938	0.033	1	1	1	1	0.249983
S1_26510938	1	26510938	2124	S1_26515884	4.946	0.850024	0.921968	0.0328805	0.18133	0.0453293
S1_26515884	1	26515884	2127	S1_26515890	0.006	1	1	1	1	0.249983
S1_26516173	1	26516173	2130	S1_26516175	0.002	1	1	1	1	0.0608846
S1_26573036	1	26573036	2136	S1_26573126	0.09	0.45919	0.889037	0.48358	0.912343	0.0492336
S1_26573126	1	26573126	2137	S1_26888684	315.558	0.565637	1	0.5927	1	0.0605914
S1_266283686	1	266283686	7902	S1_266283697	0.011	0.221475	0.999005	0.0548032	0.496945	0.0442542
S1_266925476	1	266925476	7906	S1_266925485	0.009	0.286618	1	0.294645	1	0.0487532
S1_267142751	1	267142751	7919	S1_267142757	0.006	0.11551	0.51962	0.12468	0.539852	0.0226333
S1_267477892	1	267477892	7939	S1_267477897	0.005	0.833346	1	0.828713	0.997216	0.193652
S1_267477897	1	267477897	7940	S1_267477920	0.023	1	1	1	1	0.205409
S1_267795467	1	267795467	7948	S1_268003635	208.168	0.17084	0.905583	0.185213	0.942907	-0.0868402
S1_268537971	1	268537971	7972	S1_268537973	0.002	0.67417	0.968805	0.646127	0.948442	0.0654936
S1_268537973	1	268537973	7973	S1_268537978	0.005	0.720055	0.874436	0.700687	0.862595	0.0580492
S1_268537978	1	268537978	7974	S1_268537980	0.002	0.660135	0.812487	0.638886	0.799303	0.0540328
S1_269156247	1	269156247	7987	S1_269162845	6.598	0.269291	0.538897	0.285804	0.555174	0.111104
S1_269162845	1	269162845	7990	S1_269162915	0.07	0.0988371	0.999987	0.0984056	0.997802	-0.0566653
S1_269162920	1	269162920	7992	S1_269162931	0.011	0.930805	0.999999	0.924163	0.996424	0.17484
S1_269179186	1	269179186	7999	S1_269180082	0.896	0.148691	0.944968	0.0728832	0.66159	-0.0555345
S1_269208776	1	269208776	8010	S1_269208859	0.083	0.15289	0.694447	0.000876435	0.0525787	0.00607478
S1_269208859	1	269208859	8011	S1_269210647	1.788	0.546796	0.871147	0.0343572	0.218367	0.0451312
S1_269210698	1	269210698	8024	S1_269211074	0.376	0.189211	0.50032	0.00896903	0.10893	0.0216205
S1_269211074	1	269211074	8031	S1_269211075	0.001	1	1	1	1	0.236911
S1_269217962	1	269217962	8037	S1_269217967	0.005	0.263282	0.999848	0.254745	0.983505	0.0683708
S1_269217983	1	269217983	8039	S1_269217985	0.002	0.0960949	0.999207	0.125305	1	0.0456979
S1_269217985	1	269217985	8040	S1_269217990	0.005	0.508377	0.999877	0.268886	0.727173	0.117351
S1_2693522	1	2693522	359	S1_2693552	0.03	0.493469	1	0.516736	1	0.0386931
S1_2693552	1	2693552	362	S1_2755972	62.42	0.493168	1	0.51643	1	0.0391836
S1_269355839	1	269355839	8060	S1_269397493	41.654	0.185999	0.836024	0.18152	0.825896	0.0529855
S1_269397493	1	269397493	8064	S1_269405147	7.654	0.114163	0.931889	0.125591	0.97742	0.0326143
S1_269405147	1	269405147	8072	S1_269405954	0.807	0.45168	0.796941	0.516679	0.852356	0.0358768
S1_269405954	1	269405954	8074	S1_269432378	26.424	0.324384	0.958897	0.336444	0.976559	0.0499045
S1_269432378	1	269432378	8104	S1_269437654	5.276	0.304486	0.999999	0.317816	1	0.042462
S1_269437654	1	269437654	8112	S1_269437665	0.011	1	1	1	1	0.0461687
S1_269437665	1	269437665	8114	S1_269453147	15.482	0.91592	1	0.955318	1	0.0469421
S1_269453147	1	269453147	8120	S1_269502946	49.799	0.271709	0.939271	0.308932	1	0.0392669
S1_269502946	1	269502946	8135	S1_269517667	14.721	0.277926	0.546737	0.310994	0.578349	0.0430102
S1_269538191	1	269538191	8143	S1_269569754	31.563	0.345495	0.925926	0.363735	0.950053	0.0366449
S1_269722612	1	269722612	8164	S1_269722717	0.105	0.865894	0.955174	0.891962	0.969445	0.234635
S1_270239608	1	270239608	8188	S1_270239626	0.018	0.588611	1	0.666177	1	0.130017
S1_270239626	1	270239626	8189	S1_270240060	0.434	0.097947	0.922984	0.394507	1	-0.112233
S1_270240060	1	270240060	8190	S1_270240067	0.007	0.762309	0.999951	0.316953	0.644779	0.134729
S1_270255401	1	270255401	8200	S1_270271805	16.404	0.167703	0.932871	0.182506	0.973172	0.0628119
S1_270271805	1	270271805	8205	S1_270271811	0.006	0.964066	1	0.962361	0.999115	0.229105
S1_270271811	1	270271811	8206	S1_270271865	0.054	0.499092	0.941851	0.510354	0.952419	0.145721
S1_270271865	1	270271865	8207	S1_270271999	0.134	0.692042	0.972696	0.706841	0.983041	0.17294
S1_270528096	1	270528096	8231	S1_270528099	0.003	0.132907	0.999996	0.136445	1	-0.063114
S1_270544122	1	270544122	8234	S1_270544128	0.006	0.806605	0.999998	0.7139	0.940779	0.209271
S1_270544128	1	270544128	8235	S1_270544157	0.029	0.796935	0.989502	0.704795	0.930543	0.208056
S1_270544157	1	270544157	8236	S1_270544160	0.003	0.945431	0.990476	0.947172	0.991388	0.240364
S1_270545084	1	270545084	8241	S1_270545163	0.079	0.873449	0.976867	0.913452	0.998986	0.130076
S1_270548590	1	270548590	8248	S1_270548601	0.011	0.796924	0.999977	0.551662	0.83199	-0.184583
S1_270548601	1	270548601	8249	S1_270548608	0.007	0.80847	0.999979	0.558941	0.831461	-0.185935
S1_270548608	1	270548608	8251	S1_270548628	0.02	0.80847	0.999979	0.558941	0.831461	-0.185935
S1_270863503	1	270863503	8266	S1_270913755	50.252	0.140228	1	0.144603	1	0.0181506
S1_271027291	1	271027291	8310	S1_271027326	0.035	0.991295	1	0.995465	1	0.238732
S1_271027326	1	271027326	8311	S1_271027449	0.123	0.737358	0.960294	0.744835	0.965151	0.201005
S1_271059542	1	271059542	8323	S1_271059551	0.009	1	1	1	1	0.237654
S1_271523663	1	271523663	8336	S1_271523700	0.037	0.954618	1	0.957117	1	0.237192
S1_271526315	1	271526315	8342	S1_271526317	0.002	0.330425	0.65559	0.327499	0.65268	0.0327407
S1_271526439	1	271526439	8345	S1_271526460	0.021	0.80186	1	0.819325	1	0.123429
S1_271687823	1	271687823	8371	S1_271694876	7.053	0.56444	0.932321	0.591133	0.954111	0.058899
S1_271694876	1	271694876	8374	S1_271713174	18.298	0.452526	0.808774	0.488212	0.840059	0.0550013
S1_271713174	1	271713174	8376	S1_271747866	34.692	0.388651	0.916914	0.449779	0.98639	0.0326151
S1_271786559	1	271786559	8394	S1_271786605	0.046	0.113417	0.822583	0.0472278	0.530812	0.0327383
S1_271786605	1	271786605	8395	S1_271786755	0.15	0.454399	0.74444	0.3216	0.62628	0.127191
S1_271789853	1	271789853	8405	S1_271792052	2.199	0.194618	0.946322	0.133891	0.784916	0.0465562
S1_272120997	1	272120997	8415	S1_272121044	0.047	0.251534	0.95529	0.0411052	0.386176	0.0411578
S1_272121044	1	272121044	8420	S1_272121058	0.014	1	1	1	1	0.249995
S1_272121058	1	272121058	8424	S1_272121064	0.006	0.227774	0.998597	0.0140283	0.247822	-0.0231017
S1_272121064	1	272121064	8425	S1_272121086	0.022	0.698953	0.886508	0.57025	0.800739	0.11004
S1_272130280	1	272130280	8432	S1_272133466	3.186	0.139306	0.999996	0.321606	1	-0.10781
S1_272133628	1	272133628	8440	S1_272133667	0.039	0.205429	0.492255	0.135736	0.400135	0.0443724
S1_272133667	1	272133667	8443	S1_272133685	0.018	1	1	1	1	0.12781
S1_272182734	1	272182734	8446	S1_272182756	0.022	0.402918	0.999998	0.397458	0.9932	0.13741
S1_272182756	1	272182756	8449	S1_272182809	0.053	0.92571	0.974373	0.942974	0.983417	0.241141
S1_272182809	1	272182809	8452	S1_272182859	0.05	0.410614	0.98504	0.4134	0.988376	0.140492
S1_272182859	1	272182859	8454	S1_272182878	0.019	0.989213	1	0.994281	1	0.191548
S1_272182878	1	272182878	8456	S1_272182954	0.076	0.808582	0.974863	0.819052	0.981154	0.167396
S1_272182954	1	272182954	8459	S1_272183003	0.049	1	1	1	1	0.177515
S1_272183003	1	272183003	8461	S1_272183082	0.079	0.727956	0.947789	0.745745	0.959299	0.163251
S1_272183082	1	272183082	8462	S1_272193778	10.696	0.507529	0.8905	0.523509	0.90441	0.131177
S1_272265247	1	272265247	8492	S1_272265281	0.034	0.57648	0.944725	0.56884	0.938445	0.0725367
S1_272265281	1	272265281	8493	S1_272265294	0.013	0.57995	1	0.570287	0.991634	0.0760622
S1_272265294	1	272265294	8494	S1_272265295	0.001	0.57995	1	0.570287	0.991634	0.0760622
S1_272265295	1	272265295	8495	S1_272265404	0.109	0.973925	1	0.985475	1	0.0796028
S1_272323872	1	272323872	8513	S1_272323913	0.041	0.625583	0.956502	0.631034	0.960661	0.186865
S1_272323913	1	272323913	8514	S1_272323934	0.021	0.626888	0.966966	0.648614	0.98358	0.189175
S1_272522367	1	272522367	8531	S1_272575145	52.778	1	1	1	1	0.035306
S1_272636117	1	272636117	8560	S1_272636127	0.01	0.879274	0.999997	0.842671	0.978961	0.0709487
S1_272636127	1	272636127	8561	S1_272636146	0.019	0.879274	0.999997	0.842671	0.978961	0.0709487
S1_272636164	1	272636164	8563	S1_272636171	0.007	0.752286	0.999991	0.673614	0.94626	0.185875
S1_272655292	1	272655292	8568	S1_272655307	0.015	0.373273	0.999732	0.18932	0.711981	0.0837657
S1_272655307	1	272655307	8569	S1_272655315	0.008	1	1	1	1	0.15574
S1_272661932	1	272661932	8574	S1_272661995	0.063	0.184934	0.997756	0.0252256	0.3685	0.028613
S1_272661995	1	272661995	8580	S1_272663567	1.572	0.175958	0.998091	0.0131757	0.273119	-0.020679
S1_272663567	1	272663567	8584	S1_272663574	0.007	0.501797	0.999848	0.0520511	0.322022	0.0530651
S1_272663574	1	272663574	8585	S1_272663588	0.014	0.989146	1	0.979702	0.995215	0.214921
S1_272663756	1	272663756	8589	S1_272663760	0.004	0.982723	1	0.978616	0.997908	0.134508
S1_272663816	1	272663816	8595	S1_272663845	0.029	0.157312	0.997924	0.0689797	0.660811	-0.0524487
S1_272664227	1	272664227	8601	S1_272664246	0.019	0.463609	0.999965	0.435523	0.969202	0.103764
S1_272664246	1	272664246	8602	S1_272664262	0.016	0.942299	0.976392	0.917779	0.963605	0.188599
S1_272665830	1	272665830	8620	S1_272665832	0.002	0.422657	0.999904	0.294257	0.834311	0.120499
S1_272668198	1	272668198	8653	S1_272668216	0.018	0.116163	0.524232	0.053258	0.354962	0.0379011
S1_272668234	1	272668234	8660	S1_272668235	0.001	0.132537	0.575252	0.0894205	0.472507	0.0381451
S1_2755972	1	2755972	367	S1_2763483	7.511	0.237644	0.928896	0.274772	0.998827	0.0320718
S1_2779075	1	2779075	375	S1_2822476	43.401	0.571612	0.849574	0.598949	0.869651	0.151788
S1_2822476	1	2822476	397	S1_2823212	0.736	0.950227	0.987194	0.973686	0.999305	0.19326
S1_2860230	1	2860230	417	S1_2860246	0.016	1	1	1	1	0.0551461
S1_2860246	1	2860246	419	S1_2860338	0.092	0.920252	0.959298	0.954197	0.97683	0.0504419
S1_2876029	1	2876029	429	S1_2876718	0.689	0.18172	0.840765	0.0973323	0.615321	0.0445972
S1_2876873	1	2876873	434	S1_2876968	0.095	0.165765	0.561585	0.155387	0.543722	0.0477881
S1_29916328	1	29916328	2194	S1_30241722	325.394	0.773937	0.947044	0.792177	0.958138	0.043915
S1_30241722	1	30241722	2197	S1_30241736	0.014	0.849455	1	0.878183	1	0.048827
S1_30241736	1	30241736	2198	S1_30847043	605.307	0.331012	0.811168	0.331302	0.811523	0.043787
S1_3074037	1	3074037	451	S1_3074065	0.028	0.467513	1	0.469179	1	0.155323
S1_3074065	1	3074065	454	S1_3104567	30.502	0.129072	1	0.136088	1	0.0544626
S1_30847043	1	30847043	2226	S1_31023772	176.729	0.436958	1	0.429868	0.991854	0.0464168
S1_31023772	1	31023772	2244	S1_31117515	93.743	0.711462	1	0.733503	1	0.041902
S1_3104567	1	3104567	457	S1_3108386	3.819	0.11302	0.890586	0.304722	1	0.0710921
S1_3108386	1	3108386	459	S1_3108458	0.072	0.547825	0.889834	0.461668	0.81687	0.148826
S1_3108458	1	3108458	462	S1_3120453	11.995	0.174204	0.999997	0.376332	1	0.0702704
S1_31117515	1	31117515	2251	S1_31400692	283.177	0.897884	0.964317	0.909519	0.970545	0.0574095
S1_3120453	1	3120453	473	S1_3135566	15.113	0.9036	1	0.950631	1	0.0788053
S1_31400692	1	31400692	2288	S1_31708972	308.28	0.292525	0.593195	0.310742	0.611387	0.0295402
S1_31708972	1	31708972	2302	S1_31932322	223.35	0.656303	0.999999	0.676907	1	0.0292355
S1_32964770	1	32964770	2324	S1_34438425	1473.65	0.141688	0.553392	0.145346	0.560491	-0.0916673
S1_34438717	1	34438717	2378	S1_35010461	571.744	0.302965	0.77064	0.314457	0.785118	0.11131
S1_35010461	1	35010461	2387	S1_35015312	4.851	0.95883	0.986017	0.977934	0.995792	0.16048
S1_35015312	1	35015312	2390	S1_35027343	12.031	0.913257	0.974053	0.942145	0.989339	0.17342
S1_35027343	1	35027343	2391	S1_35526543	499.2	0.188126	0.909431	0.204321	0.947769	0.0480027
S1_3537899	1	3537899	541	S1_3538580	0.681	0.185397	0.970374	0.188523	0.978519	0.0757847
S1_3538580	1	3538580	545	S1_3856501	317.921	0.167362	0.808755	0.392839	1	-0.132098
S1_36170818	1	36170818	2419	S1_36307171	136.353	0.209476	0.999976	0.211221	1	0.0772353
S1_36307171	1	36307171	2422	S1_36552155	244.984	0.175197	0.906186	0.183757	0.928059	0.0696571
S1_36552155	1	36552155	2433	S1_36703096	150.941	0.833303	1	0.844282	1	0.216086
S1_36703096	1	36703096	2439	S1_36703122	0.026	0.864847	1	0.864057	0.999543	0.210861
S1_37441603	1	37441603	2452	S1_38574076	1132.47	0.243524	0.973082	0.252439	0.990734	0.0812414
S1_3856501	1	3856501	565	S1_3884497	27.996	0.359289	0.964753	0.818312	1	0.189183
S1_38657207	1	38657207	2523	S1_38657321	0.114	0.767119	0.932817	0.802341	0.953992	0.2134
S1_38761743	1	38761743	2550	S1_38761772	0.029	0.736951	1	0.732381	0.996894	0.108461
S1_38761772	1	38761772	2553	S1_38763882	2.11	0.959509	0.979545	0.979545	0.98972	0.14934
S1_38763882	1	38763882	2559	S1_38764209	0.327	0.902845	0.959706	0.950574	0.984746	0.129306
S1_38764209	1	38764209	2562	S1_38764216	0.007	0.73933	0.999997	0.723015	0.988902	0.093495
S1_3884497	1	3884497	575	S1_3905557	21.06	0.113958	0.957584	0.213989	1	-0.0768593
S1_3905557	1	3905557	581	S1_3917224	11.667	0.123448	0.961278	0.233112	1	-0.0809276
S1_39388326	1	39388326	2565	S1_39388336	0.01	1	1	1	1	0.247585
S1_39388336	1	39388336	2566	S1_39388338	0.002	1	1	1	1	0.247585
S1_39464577	1	39464577	2576	S1_39464599	0.022	0.423166	0.999672	0.0229452	0.232781	-0.0361653
S1_39464599	1	39464599	2577	S1_39464603	0.004	0.459029	0.999826	0.114839	0.500092	-0.0815852
S1_39464603	1	39464603	2578	S1_39464611	0.008	0.438383	0.999677	0.103387	0.485475	-0.0770367
S1_39464611	1	39464611	2579	S1_39467286	2.675	0.434707	0.839857	0.0121816	0.140591	-0.0268821
S1_39467286	1	39467286	2587	S1_39467297	0.011	0.983189	0.999999	0.918941	0.966774	0.23961
S1_39748124	1	39748124	2611	S1_39748128	0.004	1	1	1	1	0.10257
S1_39748128	1	39748128	2612	S1_39748137	0.009	1	1	1	1	0.10257
S1_39748137	1	39748137	2613	S1_39748177	0.04	1	1	1	1	0.102195
S1_40282372	1	40282372	2650	S1_40285522	3.15	0.947992	1	0.97269	1	0.0779062
S1_40316865	1	40316865	2657	S1_40316909	0.044	1	1	1	1	0.190869
S1_4049123	1	4049123	632	S1_4049158	0.035	1	1	1	1	0.174375
S1_4049158	1	4049158	633	S1_4049176	0.018	1	1	1	1	0.174375
S1_4049176	1	4049176	634	S1_4049248	0.072	0.505649	0.855346	0.460059	0.815875	0.11235
S1_4049939	1	4049939	637	S1_4049940	0.001	1	1	1	1	0.193167
S1_4049940	1	4049940	638	S1_4050155	0.215	0.299512	0.824347	0.174389	0.629016	0.0935142
S1_4050155	1	4050155	640	S1_4050202	0.047	0.184764	0.999563	0.10683	0.760062	0.0572236
S1_4052773	1	4052773	647	S1_4063819	11.046	0.202457	0.940715	0.0327667	0.378449	-0.0390704
S1_4063819	1	4063819	648	S1_4063853	0.034	1	1	1	1	0.236159
S1_4063853	1	4063853	651	S1_4170798	106.945	0.561735	0.828269	0.106784	0.361126	0.0785302
S1_40741250	1	40741250	2711	S1_40744051	2.801	0.590877	0.935573	0.603661	0.94564	0.0646234
S1_40979783	1	40979783	2742	S1_40979810	0.027	1	1	1	1	0.17539
S1_40979880	1	40979880	2745	S1_41030662	50.782	0.77509	0.976757	0.780704	0.980288	0.215512
S1_41153741	1	41153741	2777	S1_41153792	0.051	1	1	1	1	0.100423
S1_4170798	1	4170798	653	S1_4170808	0.01	0.683337	0.89553	0.0117706	0.117534	0.0267971
S1_4170808	1	4170808	654	S1_4170815	0.007	0.420596	0.99974	0.196578	0.683473	-0.103455
S1_4172003	1	4172003	659	S1_4172007	0.004	0.957058	0.999996	0.951417	0.997044	0.0926074
S1_4172007	1	4172007	660	S1_4254546	82.539	0.145363	0.964176	0.313769	1	0.0856876
S1_42297906	1	42297906	2813	S1_42297971	0.065	0.205991	0.939512	0.00872776	0.193388	-0.0201198
S1_42299692	1	42299692	2823	S1_42299733	0.041	0.991563	1	0.982205	0.99527	0.244719
S1_42650880	1	42650880	2829	S1_42746804	95.924	0.540732	0.971775	0.553353	0.983051	-0.179901
S1_4265224	1	4265224	668	S1_4265249	0.025	0.966796	0.999998	0.952958	0.992816	0.186122
S1_4265249	1	4265249	671	S1_4265263	0.014	1	1	1	1	0.189099
S1_42746804	1	42746804	2833	S1_42746805	0.001	0.879234	1	0.877045	0.998754	0.233485
S1_42746805	1	42746805	2834	S1_42746906	0.101	0.319893	0.94367	0.332748	0.962444	-0.129438
S1_42924581	1	42924581	2837	S1_42924583	0.002	0.972729	1	0.950876	0.988703	0.221338
S1_43449395	1	43449395	2865	S1_43449562	0.167	0.876563	0.962334	0.901316	0.975827	0.159924
S1_43533960	1	43533960	2896	S1_43534002	0.042	0.453822	0.999895	0.231157	0.713618	0.100098
S1_43534002	1	43534002	2898	S1_43908828	374.826	0.300864	0.977212	0.85572	1	-0.203937
S1_43908828	1	43908828	2907	S1_44188895	280.067	0.279188	0.694334	0.296481	0.715515	0.128411
S1_4406820	1	4406820	678	S1_4406829	0.009	0.167019	0.997177	0.0189244	0.335661	-0.0283651
S1_4406829	1	4406829	680	S1_4406830	0.001	0.134774	0.996339	0.0322389	0.487298	-0.0352494
S1_4406830	1	4406830	681	S1_4406855	0.025	0.134774	0.996339	0.0322389	0.487298	-0.0352494
S1_4406855	1	4406855	683	S1_4406856	0.001	1	1	1	1	0.206193
S1_45525627	1	45525627	2960	S1_45525628	0.001	1	1	1	1	0.249077
S1_45843	1	45843	1	S1_45845	0.002	0.119301	0.996299	0.036971	0.554623	-0.034995
S1_45845	1	45845	2	S1_45882	0.037	1	1	1	1	0.142839
S1_4662409	1	4662409	697	S1_4752616	90.207	0.206114	0.596244	0.199649	0.586818	0.0561292
S1_4772588	1	4772588	715	S1_4772613	0.025	0.0963941	1	0.0990249	1	0.0391383
S1_48710560	1	48710560	3045	S1_48710563	0.003	0.991697	1	0.888065	0.946309	0.235468
S1_48710563	1	48710563	3046	S1_48710568	0.005	1	1	1	1	0.249844
S1_48710568	1	48710568	3047	S1_48710590	0.022	1	1	1	1	0.249844
S1_4903241	1	4903241	732	S1_4903246	0.005	0.952351	1	0.973721	1	0.0443198
S1_4903246	1	4903246	733	S1_4997212	93.966	0.770892	0.899735	0.826354	0.931539	0.0420557
S1_4997212	1	4997212	760	S1_5039279	42.067	0.427911	0.701299	0.427911	0.701299	0.0255198
S1_5039279	1	5039279	763	S1_5042236	2.957	0.771603	0.934322	0.873606	0.994163	0.0406907
S1_5087520	1	5087520	770	S1_5087543	0.023	0.327632	1	0.337731	1	0.113546
S1_5087543	1	5087543	772	S1_5214706	127.163	0.113615	0.6042	0.113413	0.603664	-0.0765073
S1_51525547	1	51525547	3071	S1_51525563	0.016	0.62379	0.999976	0.347082	0.74591	-0.144688
S1_5214706	1	5214706	792	S1_5216742	2.036	0.808218	0.964838	0.823365	0.973837	0.195759
S1_52877427	1	52877427	3103	S1_54503397	1625.97	0.101009	0.506943	0.102465	0.510585	-0.0732758
S1_5410792	1	5410792	811	S1_5410898	0.106	0.157331	1	0.163489	1	-0.0802347
S1_5418261	1	5418261	824	S1_5525975	107.714	0.0952627	1	0.20725	1	-0.0754127
S1_5525975	1	5525975	836	S1_5525980	0.005	1	1	1	1	0.237062
S1_5525980	1	5525980	837	S1_5531654	5.674	0.141354	0.999996	0.318387	1	-0.106979
S1_5531654	1	5531654	839	S1_5531724	0.07	0.917635	0.966032	0.957471	0.986778	0.137696
S1_5585068	1	5585068	845	S1_5585077	0.009	1	1	1	1	0.249648
S1_5585077	1	5585077	846	S1_5585078	0.001	1	1	1	1	0.249648
S1_56303437	1	56303437	3113	S1_56303453	0.016	0.860634	0.999997	0.132237	0.391982	-0.0907769
S1_56303453	1	56303453	3115	S1_56303454	0.001	0.860634	0.999997	0.132237	0.391982	-0.0907769
S1_56303454	1	56303454	3116	S1_56303470	0.016	0.927678	0.999997	0.673074	0.851787	0.20488
S1_56303470	1	56303470	3117	S1_56303541	0.071	0.441055	0.925292	0.00284775	0.0743505	-0.0126725
S1_56303541	1	56303541	3119	S1_56303612	0.071	0.259981	0.717391	0.000775535	0.0391819	-0.00661005
S1_56303612	1	56303612	3120	S1_56303633	0.021	1	1	1	1	0.249928
S1_56303633	1	56303633	3122	S1_56303636	0.003	1	1	1	1	0.249929
S1_56363999	1	56363999	3134	S1_56364004	0.005	0.959904	1	0.979287	1	0.16265
S1_57301756	1	57301756	3158	S1_57301762	0.006	0.595013	0.999987	0.607901	1	0.0821555
S1_57937500	1	57937500	3165	S1_57937520	0.02	0.373478	0.999504	0.00739475	0.140642	-0.0201605
S1_57937520	1	57937520	3167	S1_57937583	0.063	0.269493	0.746513	0.0387634	0.283123	0.042232
S1_57937583	1	57937583	3170	S1_57937594	0.011	0.96689	0.999997	0.950201	0.99133	0.184812
S1_57937599	1	57937599	3173	S1_57937600	0.001	0.251551	0.571324	0.195172	0.503243	0.0431755
S1_57937600	1	57937600	3174	S1_58353096	415.496	0.224596	0.94306	0.466185	1	0.11214
S1_58353096	1	58353096	3176	S1_58353097	0.001	1	1	1	1	0.234235
S1_58513749	1	58513749	3184	S1_58907011	393.262	0.211472	0.542949	0.221485	0.555654	0.103089
S1_58907011	1	58907011	3193	S1_58907135	0.124	0.918588	0.978655	0.936127	0.987954	0.21548
S1_59413385	1	59413385	3249	S1_59417053	3.668	0.960138	0.979866	0.979455	0.989674	0.121684
S1_59417053	1	59417053	3257	S1_59420371	3.318	0.980711	1	0.990042	1	0.117706
S1_59420371	1	59420371	3269	S1_59425177	4.806	0.181381	0.999961	0.183977	1	0.0734214
S1_59425177	1	59425177	3275	S1_59434565	9.388	0.821098	0.961291	0.83443	0.969063	0.224208
S1_60707808	1	60707808	3298	S1_60707814	0.006	1	1	1	1	0.093316
S1_60777089	1	60777089	3305	S1_60777093	0.004	0.845911	0.999999	0.838752	0.995759	0.204995
S1_60777093	1	60777093	3306	S1_61459993	682.9	0.132311	0.405837	0.134081	0.408543	0.0809717
S1_6098286	1	6098286	922	S1_6098299	0.013	0.851287	0.999996	0.641783	0.868269	0.167783
S1_6098299	1	6098299	924	S1_6128043	29.744	0.230779	0.732777	0.565198	1	0.168875
S1_6292477	1	6292477	1008	S1_6292482	0.005	1	1	1	1	0.203056
S1_6358632	1	6358632	1011	S1_6358645	0.013	0.930214	1	0.958513	1	0.0704722
S1_6358645	1	6358645	1012	S1_6358674	0.029	0.419916	0.916602	0.543517	1	0.0388324
S1_6358674	1	6358674	1016	S1_6418761	60.087	0.261215	0.928183	0.286326	0.971773	0.036571
S1_6418761	1	6418761	1031	S1_6418762	0.001	1	1	1	1	0.117079
S1_6418762	1	6418762	1032	S1_6418764	0.002	1	1	1	1	0.117079
S1_6418764	1	6418764	1033	S1_6418907	0.143	0.724949	0.977305	0.752432	0.995657	0.091463
S1_6418907	1	6418907	1035	S1_6418915	0.008	0.661599	0.999999	0.65013	0.991294	0.0646019
S1_6418915	1	6418915	1036	S1_6418971	0.056	0.46849	0.999999	0.487865	1	0.0637128
S1_6418971	1	6418971	1039	S1_6420719	1.748	0.650535	0.973185	0.699321	1	0.0832484
S1_6420719	1	6420719	1040	S1_6420724	0.005	0.950883	1	0.95027	0.999677	0.0856339
S1_6420724	1	6420724	1041	S1_6420740	0.016	0.950883	1	0.95027	0.999677	0.0856339
S1_6420740	1	6420740	1042	S1_6422015	1.275	0.376595	0.91761	0.424645	0.974392	0.0280252
S1_6422015	1	6422015	1044	S1_6422079	0.064	0.481395	1	0.516148	1	0.0344816
S1_668285	1	668285	126	S1_673912	5.627	0.924413	0.965586	0.941606	0.974525	0.237238
S1_6685770	1	6685770	1058	S1_7246284	560.514	0.227755	0.588293	0.239225	0.602926	0.106415
S1_673912	1	673912	142	S1_675536	1.624	0.792288	0.962313	0.805414	0.970252	0.216417
S1_71079293	1	71079293	3475	S1_71079342	0.049	0.970444	1	0.931057	0.979496	0.134005
S1_7246284	1	7246284	1092	S1_7305312	59.028	0.338615	0.688626	0.363619	0.713598	0.130912
S1_7305312	1	7305312	1098	S1_7318421	13.109	0.964138	1	0.981244	1	0.203418
S1_7322196	1	7322196	1111	S1_7322227	0.031	0.230624	0.999218	0.112021	0.6964	0.0520728
S1_7322227	1	7322227	1112	S1_7322234	0.007	0.230624	0.999218	0.112021	0.6964	0.0520728
S1_74353078	1	74353078	3494	S1_74353081	0.003	0.187362	0.722654	0.0499952	0.373296	0.0430781
S1_74353081	1	74353081	3495	S1_74353086	0.005	0.137012	0.64409	0.0252525	0.276515	0.0298286
S1_74353086	1	74353086	3497	S1_74353091	0.005	0.137685	0.755457	0.000143064	0.0243518	0.00229059
S1_74353091	1	74353091	3498	S1_74353097	0.006	0.252637	0.998626	0.000835422	0.0574258	-0.0059669
S1_74353097	1	74353097	3500	S1_74353103	0.006	0.244516	0.999012	0.00453515	0.136054	-0.0138889
S1_74353103	1	74353103	3501	S1_74353113	0.01	0.0969889	0.98741	0.000923481	0.0963497	-0.00458999
S1_80590316	1	80590316	3542	S1_80601482	11.166	0.963251	1	0.981325	1	0.0582736
S1_80601482	1	80601482	3545	S1_80601483	0.001	1	1	1	1	0.0567665
S1_80601483	1	80601483	3546	S1_80701755	100.272	0.870959	1	0.930397	1	0.0583764
S1_82457135	1	82457135	3565	S1_82457170	0.035	1	1	1	1	0.0700184
S1_82457170	1	82457170	3567	S1_83021536	564.366	0.219604	0.879781	0.232841	0.905907	0.019029
S1_83287332	1	83287332	3588	S1_83287344	0.012	0.336301	0.818232	0.22597	0.670715	0.0774479
S1_83287344	1	83287344	3590	S1_83287359	0.015	0.588628	0.999967	0.284564	0.695272	0.115945
S1_83287359	1	83287359	3592	S1_83287366	0.007	0.94764	0.999995	0.887692	0.967849	0.222708
S1_83601979	1	83601979	3607	S1_87550902	3948.92	0.183644	0.828751	0.193537	0.850781	0.0415739
S1_87550902	1	87550902	3621	S1_87698109	147.207	0.944819	0.985759	0.971318	0.999487	0.151957
S1_87698109	1	87698109	3622	S1_87698217	0.108	0.19668	0.94396	0.214323	0.985389	0.0390749
S1_9246953	1	9246953	1177	S1_9246966	0.013	0.917585	0.982579	0.930297	0.989362	0.238013
S1_9246966	1	9246966	1178	S1_9248396	1.43	0.789691	0.971867	0.792491	0.973589	0.21724
S1_9248396	1	9248396	1179	S1_9248397	0.001	0.872127	0.999999	0.866621	0.996838	0.226625
S1_9248397	1	9248397	1180	S1_9264487	16.09	0.623137	0.893105	0.633238	0.900314	-0.197534
S1_92504213	1	92504213	3675	S1_92504241	0.028	0.991592	1	0.972177	0.990162	0.245312
S1_92504376	1	92504376	3680	S1_96273234	3768.86	0.76515	0.944612	0.786784	0.957873	0.0391261
S1_9264487	1	9264487	1182	S1_9269623	5.136	0.922111	0.990769	0.950105	1	0.243477
S1_9269623	1	9269623	1192	S1_9340444	70.821	0.16977	0.999984	0.174068	1	-0.0744278
S1_9340444	1	9340444	1200	S1_9340446	0.002	1	1	1	1	0.125341
S1_937412	1	937412	189	S1_937415	0.003	0.991631	1	0.973783	0.99096	0.24669
S1_937415	1	937415	190	S1_937452	0.037	0.230775	0.99906	0.0526104	0.477016	-0.0449066
S1_9564062	1	9564062	1219	S1_9564063	0.001	0.94608	1	0.882962	0.966066	0.233268
S1_9690339	1	9690339	1230	S1_9690357	0.018	0.914707	1	0.916457	1	0.232239
S1_9690357	1	9690357	1231	S1_9690358	0.001	0.805771	0.999999	0.807446	1	0.219625
S1_96976119	1	96976119	3711	S1_96976222	0.103	0.369284	0.741266	0.0228771	0.184499	0.0357017
S1_96976298	1	96976298	3719	S1_96978313	2.015	0.122081	0.353228	0.152025	0.394175	0.0941654
S1_98120255	1	98120255	3741	S1_98123284	3.029	0.154239	0.899038	0.330214	1	0.0564042
S1_98123284	1	98123284	3743	S1_98123315	0.031	0.312281	0.999999	0.597023	1	-0.164878
S1_98123315	1	98123315	3745	S1_98123375	0.06	0.456267	0.999994	0.795238	1	-0.207139
S1_98123375	1	98123375	3748	S1_98123402	0.027	0.980764	0.990335	0.982659	0.991291	0.214984
S1_9969376	1	9969376	1276	S1_9978496	9.12	0.54645	0.97271	0.562131	0.986568	0.169376
S1_9978496	1	9978496	1290	S1_9979730	1.234	0.563273	0.963688	0.589127	0.985556	0.172343
S1_9979730	1	9979730	1299	S1_10002300	22.57	0.395141	0.663516	0.386674	0.656368	0.131752
S2_101287950	2	101287950	10493	S2_101287974	0.024	0.39048	0.99951	0.0575724	0.383791	-0.0548408
S2_101856522	2	101856522	10505	S2_101868894	12.372	0.145653	0.967563	0.146832	0.97147	-0.0743639
S2_101868894	2	101868894	10506	S2_102786534	917.64	0.284029	0.999979	0.290083	1	0.0922633
S2_10274079	2	10274079	9037	S2_10274094	0.015	1	1	1	1	0.248152
S2_10274094	2	10274094	9038	S2_11131681	857.587	0.12355	0.353128	0.032531	0.1812	0.0446919
S2_102786534	2	102786534	10518	S2_102876715	90.181	0.288773	0.95004	0.309473	0.9835	0.0934097
S2_103318900	2	103318900	10540	S2_103318919	0.019	1	1	1	1	0.249766
S2_103319180	2	103319180	10546	S2_103522278	203.098	0.242454	0.850181	0.249876	0.863095	0.089022
S2_103522278	2	103522278	10567	S2_103528373	6.095	0.138821	0.779732	0.150275	0.811264	0.0354353
S2_103528373	2	103528373	10573	S2_103534240	5.867	0.535385	0.944398	0.558133	0.964253	0.0924312
S2_103534240	2	103534240	10584	S2_103753158	218.918	0.244973	0.660938	0.234711	0.646947	0.036138
S2_103956850	2	103956850	10636	S2_103956943	0.093	0.960442	1	0.979874	1	0.0601073
S2_103957413	2	103957413	10640	S2_103960382	2.969	0.918956	1	0.918956	1	0.0480465
S2_103960397	2	103960397	10645	S2_103960398	0.001	1	1	1	1	0.164005
S2_104340751	2	104340751	10653	S2_111297273	6956.52	0.43812	0.881183	0.462026	0.904905	0.031866
S2_111297273	2	111297273	10685	S2_111297289	0.016	0.932209	0.96551	0.963964	0.981817	0.0593138
S2_11131681	2	11131681	9049	S2_11131700	0.019	1	1	1	1	0.248393
S2_11131700	2	11131700	9050	S2_11131720	0.02	1	1	1	1	0.248393
S2_11131720	2	11131720	9051	S2_11131721	0.001	1	1	1	1	0.248393
S2_111421304	2	111421304	10699	S2_111421366	0.062	0.955459	0.988576	0.976861	0.999587	0.191103
S2_114510966	2	114510966	10757	S2_114619142	108.176	0.134845	0.455963	0.138404	0.46194	0.0376156
S2_115019977	2	115019977	10770	S2_115156324	136.347	0.171107	0.613767	0.180329	0.630091	0.0848693
S2_115156324	2	115156324	10774	S2_115194310	37.986	0.103905	0.954323	0.11019	0.98276	-0.0621839
S2_116707357	2	116707357	10804	S2_116707371	0.014	1	1	1	1	0.216389
S2_116707371	2	116707371	10805	S2_116707377	0.006	1	1	1	1	0.216389
S2_116707377	2	116707377	10806	S2_116707388	0.011	1	1	1	1	0.216389
S2_11693072	2	11693072	9053	S2_11693080	0.008	0.82618	1	0.827148	1	0.129887
S2_11693080	2	11693080	9054	S2_11693179	0.099	0.818824	1	0.834501	1	0.128383
S2_11693179	2	11693179	9057	S2_11693254	0.075	0.801457	1	0.823147	1	0.131361
S2_11693254	2	11693254	9058	S2_12112966	419.712	0.971873	1	0.985396	1	0.155326
S2_117532384	2	117532384	10824	S2_118790502	1258.12	0.0955517	0.676946	0.101559	0.697901	0.0589178
S2_120022906	2	120022906	10893	S2_120022942	0.036	1	1	1	1	0.120107
S2_120022942	2	120022942	10896	S2_120023711	0.769	0.656918	0.920756	0.681365	0.937733	0.090103
S2_121008573	2	121008573	10981	S2_121008574	0.001	1	1	1	1	0.245336
S2_12112966	2	12112966	9060	S2_12112998	0.032	1	1	1	1	0.150696
S2_12112998	2	12112998	9061	S2_12113142	0.144	0.748876	1	0.769058	1	0.112761
S2_12113142	2	12113142	9064	S2_12113202	0.06	0.81399	0.914918	0.849236	0.934516	0.0952345
S2_12113202	2	12113202	9065	S2_12113211	0.009	0.801464	1	0.812332	1	0.100598
S2_12134609	2	12134609	9068	S2_12134610	0.001	0.92994	1	0.930713	1	0.156593
S2_12134610	2	12134610	9069	S2_12134627	0.017	1	1	1	1	0.165845
S2_12134627	2	12134627	9073	S2_12134635	0.008	1	1	1	1	0.165845
S2_121941661	2	121941661	11035	S2_121941879	0.218	0.151564	1	0.160236	1	0.0332919
S2_122322361	2	122322361	11058	S2_122322369	0.008	0.253633	0.999987	0.455987	1	-0.149479
S2_122322369	2	122322369	11059	S2_122322376	0.007	0.436769	0.999938	0.565712	1	-0.179732
S2_122814441	2	122814441	11067	S2_122814476	0.035	1	1	1	1	0.0399306
S2_126995546	2	126995546	11157	S2_127258311	262.765	0.175289	1	0.194161	1	-0.0889696
S2_127258311	2	127258311	11159	S2_127258314	0.003	0.786092	0.999997	0.773471	0.991937	0.154465
S2_127893147	2	127893147	11167	S2_127974649	81.502	0.272209	0.590174	0.272219	0.590185	0.127551
S2_127974649	2	127974649	11179	S2_127974671	0.022	0.873742	1	0.869486	0.997561	0.230114
S2_128166009	2	128166009	11207	S2_128177062	11.053	0.858829	0.949735	0.925308	0.985809	0.0469196
S2_128314967	2	128314967	11231	S2_128645474	330.507	0.812413	0.947489	0.898165	0.99624	0.0412432
S2_130419694	2	130419694	11287	S2_130419699	0.005	0.886712	1	0.907352	1	0.0659805
S2_130419699	2	130419699	11288	S2_130419759	0.06	0.589582	0.963948	0.60614	0.97739	0.0600631
S2_130933262	2	130933262	11299	S2_130936293	3.031	0.826215	0.944044	0.205867	0.471236	0.113246
S2_130936293	2	130936293	11302	S2_130942421	6.128	0.74972	0.900394	0.30398	0.573331	0.137518
S2_130942421	2	130942421	11305	S2_130942729	0.308	0.472826	0.800235	0.00492757	0.0816927	0.0172903
S2_130942729	2	130942729	11307	S2_130942732	0.003	0.464193	0.999772	0.0307419	0.257286	-0.04222
S2_130942732	2	130942732	11308	S2_130946705	3.973	0.187318	0.828339	0.00155078	0.0753691	-0.00879492
S2_130946705	2	130946705	11312	S2_130946711	0.006	0.523044	0.9999	0.0637933	0.349201	0.0582638
S2_130946720	2	130946720	11314	S2_130946723	0.003	1	1	1	1	0.0711415
S2_131079227	2	131079227	11329	S2_131079239	0.012	0.117518	0.989793	0.00416676	0.186376	-0.0123132
S2_131079239	2	131079239	11330	S2_131079243	0.004	1	1	1	1	0.182294
S2_131079243	2	131079243	11331	S2_131079253	0.01	1	1	1	1	0.182294
S2_131079253	2	131079253	11333	S2_131079263	0.01	1	1	1	1	0.182294
S2_131088339	2	131088339	11335	S2_131088340	0.001	0.988298	1	0.985282	0.998473	0.176417
S2_131088340	2	131088340	11336	S2_131088367	0.027	0.259626	0.999115	0.0655543	0.502045	-0.0539016
S2_131088367	2	131088367	11337	S2_131088368	0.001	1	1	1	1	0.248582
S2_131088368	2	131088368	11338	S2_131088369	0.001	1	1	1	1	0.248582
S2_131088369	2	131088369	11339	S2_131088418	0.049	0.201171	0.833347	0.0225181	0.278811	-0.0324862
S2_131088418	2	131088418	11340	S2_131088430	0.012	0.419944	0.999829	0.386409	0.959077	0.088661
S2_131088445	2	131088445	11342	S2_131088472	0.027	0.670726	0.98761	0.361667	0.725216	0.146974
S2_131088472	2	131088472	11343	S2_131088485	0.013	0.565953	0.999892	0.0527273	0.305197	0.0547448
S2_131088485	2	131088485	11344	S2_131088505	0.02	0.630974	0.82366	0.326721	0.592695	0.131381
S2_131088505	2	131088505	11345	S2_131088533	0.028	0.611391	0.864795	0.204573	0.50024	0.107378
S2_131088533	2	131088533	11346	S2_131088537	0.004	0.991459	1	0.970732	0.989492	0.239299
S2_131088537	2	131088537	11347	S2_131088547	0.01	0.76993	0.999991	0.0684237	0.298108	0.0644348
S2_131088547	2	131088547	11348	S2_131088569	0.022	0.282082	0.999531	0.110734	0.626252	-0.0703228
S2_131088569	2	131088569	11350	S2_131088573	0.004	0.2148	0.998293	0.0410653	0.436495	-0.0422248
S2_131088573	2	131088573	11351	S2_131088936	0.363	0.187556	0.695846	0.051031	0.362965	0.0471267
S2_131089297	2	131089297	11357	S2_131089300	0.003	1	1	1	1	0.234244
S2_131089300	2	131089300	11358	S2_131089337	0.037	0.254192	0.927334	0.0501307	0.41182	-0.0509755
S2_131089337	2	131089337	11359	S2_131089361	0.024	0.290015	0.999433	0.0744243	0.506291	-0.0619691
S2_131092072	2	131092072	11363	S2_131092129	0.057	0.109612	0.742706	0.0451528	0.476683	-0.0452318
S2_131256812	2	131256812	11389	S2_131779976	523.164	0.292989	0.903463	0.321761	0.946787	0.0439799
S2_131779976	2	131779976	11398	S2_131779994	0.018	0.983316	1	0.991239	1	0.12328
S2_132167496	2	132167496	11413	S2_132209949	42.453	0.230182	0.999998	0.238035	1	0.0396296
S2_132209949	2	132209949	11417	S2_132209950	0.001	1	1	1	1	0.0447442
S2_132209950	2	132209950	11418	S2_132221559	11.609	0.183746	0.93791	0.198497	0.974831	0.0377414
S2_132221559	2	132221559	11421	S2_132263968	42.409	0.202815	0.946594	0.212052	0.967908	0.0387253
S2_132263968	2	132263968	11423	S2_132298425	34.457	0.298405	0.672346	0.30538	0.680158	0.0303994
S2_132298425	2	132298425	11428	S2_132298429	0.004	0.630031	1	0.630031	1	0.0427514
S2_132298429	2	132298429	11429	S2_132901922	603.493	0.121213	1	0.126388	1	0.0304957
S2_135032028	2	135032028	11515	S2_135032242	0.214	0.792417	1	0.836229	1	0.0358124
S2_135131753	2	135131753	11536	S2_135131894	0.141	0.100957	0.99999	0.105249	1	0.0436911
S2_135131932	2	135131932	11544	S2_135133609	1.677	0.150066	0.913715	0.153589	0.924377	0.0704193
S2_135133609	2	135133609	11547	S2_135133610	0.001	0.982825	1	0.990968	1	0.123304
S2_135133610	2	135133610	11548	S2_135196966	63.356	0.180843	0.506965	0.191778	0.522067	0.0476722
S2_135392233	2	135392233	11588	S2_135392290	0.057	0.883043	0.961835	0.910551	0.976701	0.238307
S2_135392290	2	135392290	11591	S2_135510116	117.826	0.248137	0.91266	0.460816	1	0.141583
S2_135589941	2	135589941	11613	S2_135589948	0.007	1	1	1	1	0.175272
S2_135589948	2	135589948	11614	S2_135589962	0.014	0.924676	1	0.865708	0.967589	0.166517
S2_135715923	2	135715923	11627	S2_135970286	254.363	0.495158	0.939733	0.51623	0.95952	0.0730331
S2_135970286	2	135970286	11652	S2_135973525	3.239	0.699556	0.982667	0.713967	0.992737	0.120127
S2_135973525	2	135973525	11665	S2_135973542	0.017	0.946609	0.986235	0.972067	0.999408	0.151956
S2_135973542	2	135973542	11667	S2_136028946	55.404	0.331748	0.860186	0.3514	0.885297	0.0673611
S2_136028946	2	136028946	11674	S2_136218406	189.46	0.807712	0.898728	0.807712	0.898728	0.0825527
S2_136439394	2	136439394	11734	S2_136439414	0.02	1	1	1	1	0.195288
S2_136439414	2	136439414	11735	S2_136439438	0.024	0.346189	0.971657	0.054573	0.385785	0.0515451
S2_136456888	2	136456888	11738	S2_136456946	0.058	0.761975	0.937995	0.800286	0.961286	0.219863
S2_136456946	2	136456946	11740	S2_136456954	0.008	0.846252	0.999999	0.839844	0.996206	0.226376
S2_136892715	2	136892715	11753	S2_136913666	20.951	0.133676	0.467434	0.136768	0.472808	-0.0903707
S2_137044220	2	137044220	11768	S2_137130520	86.3	0.134588	0.963996	0.142699	0.992616	-0.0647172
S2_137130520	2	137130520	11783	S2_137137923	7.403	0.222396	0.999999	0.232097	1	0.0781245
S2_137189528	2	137189528	11796	S2_137193451	3.923	0.766374	1	0.764917	0.999049	0.178888
S2_137193451	2	137193451	11800	S2_137310223	116.772	0.450581	0.707808	0.457663	0.713348	0.132836
S2_137310223	2	137310223	11839	S2_137310232	0.009	1	1	1	1	0.191597
S2_138522969	2	138522969	11899	S2_138625532	102.563	0.602817	0.910468	0.619557	0.923022	0.123616
S2_138625532	2	138625532	11909	S2_138749522	123.99	0.283362	0.963167	0.292731	0.978961	0.113486
S2_138931367	2	138931367	11911	S2_138931690	0.323	0.674272	0.929531	0.696307	0.944597	0.0856979
S2_139028521	2	139028521	11926	S2_139028536	0.015	0.442783	0.999999	0.442303	0.999458	0.14794
S2_139313599	2	139313599	11964	S2_139479915	166.316	0.103308	0.999983	0.10377	1	0.0411517
S2_139479915	2	139479915	11979	S2_139484738	4.823	0.89795	0.952123	0.944896	0.976695	0.234206
S2_139484738	2	139484738	11983	S2_139484769	0.031	0.94606	0.972656	0.970912	0.985349	0.238301
S2_139484769	2	139484769	11984	S2_139485774	1.005	0.923243	0.965041	0.958553	0.983322	0.237616
S2_139485774	2	139485774	11986	S2_139485886	0.112	0.827499	0.971665	0.836466	0.976915	0.220269
S2_139485886	2	139485886	11988	S2_139486085	0.199	0.723978	0.978349	0.739198	0.988579	0.195908
S2_139556893	2	139556893	12005	S2_139656156	99.263	0.259057	0.999999	0.258766	0.999438	0.0836573
S2_140174489	2	140174489	12081	S2_140174493	0.004	0.130849	0.999972	0.130566	0.998893	-0.0675764
S2_140596058	2	140596058	12104	S2_140596062	0.004	0.778578	0.99998	0.651299	0.914598	0.0629326
S2_140597721	2	140597721	12110	S2_140598184	0.463	0.950604	0.974989	0.974186	0.987009	0.0976934
S2_140598184	2	140598184	12117	S2_140598202	0.018	0.64035	1	0.639369	0.999233	0.0650898
S2_140598202	2	140598202	12119	S2_140701215	103.013	0.200691	0.911543	0.218212	0.950499	0.052416
S2_140701215	2	140701215	12135	S2_140762057	60.842	0.141318	0.923677	0.154258	0.96504	0.0349286
S2_140762057	2	140762057	12137	S2_140837473	75.416	0.557552	0.774276	0.577841	0.788238	0.0353923
S2_140956082	2	140956082	12155	S2_140956088	0.006	0.705644	0.999998	0.693717	0.991511	0.13982
S2_140956580	2	140956580	12159	S2_140956600	0.02	0.443812	1	0.43668	0.991932	0.117007
S2_140956600	2	140956600	12161	S2_140961252	4.652	0.454086	0.96246	0.459547	0.968231	0.122962
S2_141515313	2	141515313	12205	S2_141515330	0.017	1	1	1	1	0.206597
S2_141515422	2	141515422	12207	S2_141581476	66.054	0.140823	0.686327	0.143918	0.693828	0.0750227
S2_141581476	2	141581476	12212	S2_141581504	0.028	0.122502	1	0.12954	1	0.0522308
S2_141581504	2	141581504	12213	S2_141581516	0.012	0.229211	1	0.242329	1	0.0663571
S2_141581516	2	141581516	12214	S2_141634270	52.754	0.220067	0.967764	0.23551	1	0.0660782
S2_141716760	2	141716760	12251	S2_141723598	6.838	0.320109	1	0.335458	1	0.0712788
S2_141907494	2	141907494	12272	S2_141923649	16.155	0.65978	0.96959	0.796859	1	0.0753456
S2_141987160	2	141987160	12277	S2_141987189	0.029	0.981948	1	0.990739	1	0.227666
S2_142333827	2	142333827	12310	S2_142438474	104.647	0.957692	1	0.977464	1	0.0519746
S2_142438474	2	142438474	12328	S2_142441669	3.195	0.743578	1	0.73039	0.991092	0.0502009
S2_142441669	2	142441669	12329	S2_142452131	10.462	0.618646	1	0.633371	1	0.0435777
S2_142452131	2	142452131	12332	S2_142452199	0.068	0.664413	1	0.700597	1	0.0444382
S2_142854750	2	142854750	12352	S2_142857025	2.275	0.557448	0.954106	0.205329	0.579055	0.0980101
S2_142857025	2	142857025	12356	S2_142857033	0.008	0.652643	0.999985	0.356293	0.738855	0.127797
S2_142857033	2	142857033	12357	S2_142857060	0.027	0.666439	0.999929	0.391895	0.766785	0.134668
S2_142857060	2	142857060	12361	S2_142885637	28.577	0.46744	0.980672	0.176089	0.601904	0.0932758
S2_142885637	2	142885637	12363	S2_142885659	0.022	0.122303	0.997421	0.025447	0.454966	0.0224134
S2_142950417	2	142950417	12374	S2_142952275	1.858	0.680877	0.947098	0.741202	0.988164	0.0394076
S2_142952275	2	142952275	12377	S2_142986547	34.272	0.94748	1	0.974415	1	0.0461996
S2_142986547	2	142986547	12382	S2_142997148	10.601	1	1	1	1	0.0458979
S2_142997148	2	142997148	12394	S2_142997196	0.048	1	1	1	1	0.0461687
S2_142997196	2	142997196	12395	S2_142997204	0.008	1	1	1	1	0.0461687
S2_142997204	2	142997204	12396	S2_143031020	33.816	0.754767	1	0.79345	1	0.0466023
S2_143031020	2	143031020	12399	S2_143057910	26.89	0.720238	1	0.775234	1	0.045463
S2_143058269	2	143058269	12414	S2_143255090	196.821	0.672357	1	0.730476	1	0.044936
S2_143255090	2	143255090	12432	S2_143255115	0.025	0.181295	1	0.196789	1	0.0505599
S2_143255115	2	143255115	12433	S2_143255143	0.028	0.169432	1	0.184289	1	0.0473282
S2_143255143	2	143255143	12434	S2_143258104	2.961	0.170232	1	0.184256	1	0.0478399
S2_143258104	2	143258104	12439	S2_143313428	55.324	0.173669	0.999998	0.182489	1	0.0479263
S2_143428110	2	143428110	12450	S2_143428120	0.01	1	1	1	1	0.0647259
S2_14353774	2	14353774	9105	S2_14353777	0.003	1	1	1	1	0.243343
S2_14353777	2	14353777	9106	S2_14353809	0.032	0.386114	0.99974	0.00924471	0.154695	-0.0226134
S2_14353809	2	14353809	9107	S2_14357039	3.23	0.551309	0.984002	0.0673075	0.343819	0.0618196
S2_14357039	2	14357039	9112	S2_14357064	0.025	1	1	1	1	0.249722
S2_14357064	2	14357064	9113	S2_14357081	0.017	0.959109	0.999999	0.602122	0.792333	0.193599
S2_14358142	2	14358142	9126	S2_14358147	0.005	0.910286	0.999998	0.848698	0.965577	0.211968
S2_144289734	2	144289734	12542	S2_144289752	0.018	0.870456	0.999997	0.847534	0.986743	0.124844
S2_144289752	2	144289752	12543	S2_144289764	0.012	0.870456	0.999997	0.847534	0.986743	0.124844
S2_144289764	2	144289764	12544	S2_144289765	0.001	0.787794	0.999983	0.587373	0.863462	0.107315
S2_144827533	2	144827533	12610	S2_144827536	0.003	1	1	1	1	0.236871
S2_144827536	2	144827536	12611	S2_144827545	0.009	0.877937	0.999984	0.484508	0.742868	0.167016
S2_144827545	2	144827545	12612	S2_144827551	0.006	0.877937	0.999984	0.484508	0.742868	0.167016
S2_144864638	2	144864638	12627	S2_144963380	98.742	0.418745	0.906768	0.440437	0.929958	0.138638
S2_145049566	2	145049566	12642	S2_145049576	0.01	1	1	1	1	0.167984
S2_145049580	2	145049580	12645	S2_145049594	0.014	0.481649	0.999935	0.420307	0.934093	0.0631767
S2_145049594	2	145049594	12646	S2_145049595	0.001	0.0980562	0.995892	0.0339335	0.585854	-0.0316855
S2_145510239	2	145510239	12659	S2_145510240	0.001	0.668322	0.999996	0.650999	0.986951	0.077232
S2_145543278	2	145543278	12665	S2_145554679	11.401	0.621207	0.950641	0.646562	0.969847	0.196281
S2_145655041	2	145655041	12695	S2_145722387	67.346	0.966221	1	0.982564	1	0.0696733
S2_145722387	2	145722387	12697	S2_145729801	7.414	0.966393	1	0.982653	1	0.0656031
S2_145729801	2	145729801	12701	S2_145729910	0.109	1	1	1	1	0.071179
S2_145729910	2	145729910	12703	S2_145730006	0.096	0.920121	1	0.959689	1	0.0683951
S2_145730006	2	145730006	12704	S2_145737231	7.225	0.95382	1	0.976429	1	0.0555788
S2_145737231	2	145737231	12714	S2_145744432	7.201	1	1	1	1	0.0603538
S2_145744432	2	145744432	12717	S2_145744604	0.172	1	1	1	1	0.0631043
S2_145744604	2	145744604	12723	S2_145747646	3.042	0.841321	1	0.885768	1	0.0686903
S2_145903387	2	145903387	12749	S2_145903406	0.019	1	1	1	1	0.0543639
S2_145951853	2	145951853	12759	S2_145951854	0.001	1	1	1	1	0.249149
S2_145953403	2	145953403	12764	S2_145956050	2.647	0.934102	1	0.932992	0.999406	0.0734013
S2_146051165	2	146051165	12794	S2_146051460	0.295	0.365612	0.984026	0.37555	0.997309	-0.144311
S2_146159252	2	146159252	12817	S2_146159276	0.024	0.391867	1	0.391464	0.999485	-0.147882
S2_146253295	2	146253295	12851	S2_146284260	30.965	0.100888	0.864391	0.103951	0.877415	0.0456564
S2_146830260	2	146830260	12936	S2_146943862	113.602	0.258332	0.670545	0.262324	0.675706	0.100104
S2_146943862	2	146943862	12945	S2_146943896	0.034	0.944596	0.981061	0.971212	0.994786	0.221697
S2_146943896	2	146943896	12947	S2_146943917	0.021	1	1	1	1	0.225174
S2_146943917	2	146943917	12949	S2_147083023	139.106	0.162572	0.961504	0.170948	0.985962	0.0545913
S2_147083023	2	147083023	12973	S2_147083024	0.001	1	1	1	1	0.0775639
S2_147083024	2	147083024	12974	S2_147083025	0.001	1	1	1	1	0.0775639
S2_147083025	2	147083025	12975	S2_147083027	0.002	1	1	1	1	0.0766793
S2_147083027	2	147083027	12976	S2_147083028	0.001	1	1	1	1	0.0766793
S2_147653185	2	147653185	13003	S2_147656115	2.93	0.976694	1	0.988317	1	0.109211
S2_147657057	2	147657057	13008	S2_147657058	0.001	1	1	1	1	0.249772
S2_147657058	2	147657058	13009	S2_147657068	0.01	1	1	1	1	0.249772
S2_147657068	2	147657068	13010	S2_147657270	0.202	0.531824	0.75165	0.180051	0.43735	0.105839
S2_147657270	2	147657270	13012	S2_147657279	0.009	1	1	1	1	0.248889
S2_147657279	2	147657279	13013	S2_147657295	0.016	0.259703	0.999162	0.0421003	0.402291	0.0397821
S2_147657295	2	147657295	13014	S2_147686712	29.417	0.173705	0.871826	0.00199459	0.0934222	0.00861911
S2_147686712	2	147686712	13015	S2_147686768	0.056	0.594012	0.811298	1.9476e-05	0.0046455	-0.00110224
S2_147686768	2	147686768	13016	S2_147686772	0.004	0.478164	0.999831	0.0897931	0.433271	-0.0709408
S2_147686772	2	147686772	13017	S2_147687112	0.34	0.210552	0.868976	0.619041	1	-0.177912
S2_147687487	2	147687487	13023	S2_147687615	0.128	1	1	1	1	0.0620982
S2_147687655	2	147687655	13028	S2_147687657	0.002	0.910135	0.999998	0.835639	0.958198	0.143929
S2_147687657	2	147687657	13029	S2_147687681	0.024	0.886814	0.999995	0.809158	0.955209	0.142717
S2_147687681	2	147687681	13032	S2_147702722	15.041	0.162501	0.821608	0.010725	0.211074	-0.0209839
S2_147702722	2	147702722	13033	S2_147702725	0.003	1	1	1	1	0.249375
S2_147702725	2	147702725	13034	S2_147702741	0.016	1	1	1	1	0.249375
S2_147987232	2	147987232	13062	S2_147987233	0.001	0.774427	0.906666	0.791112	0.916381	0.0756547
S2_148017975	2	148017975	13066	S2_148229517	211.542	0.424939	0.911435	0.435764	0.92297	0.153039
S2_148229517	2	148229517	13072	S2_148834744	605.227	0.891992	0.981979	0.902492	0.987741	0.235387
S2_14847579	2	14847579	9137	S2_14847621	0.042	1	1	1	1	0.0413733
S2_14847621	2	14847621	9138	S2_14905120	57.499	0.216102	1	0.233768	1	0.0371964
S2_149014297	2	149014297	13112	S2_149041288	26.991	0.75062	1	0.761431	1	0.0678705
S2_14905120	2	14905120	9145	S2_15144053	238.933	0.0993803	0.612837	0.103941	0.62674	0.0592464
S2_149916179	2	149916179	13146	S2_149916277	0.098	0.706172	1	0.733056	1	0.128877
S2_149916277	2	149916277	13149	S2_149917570	1.293	0.761709	1	0.774923	1	0.135754
S2_150572566	2	150572566	13200	S2_150572578	0.012	1	1	1	1	0.146294
S2_150645487	2	150645487	13213	S2_150747408	101.921	0.321417	1	0.343338	1	0.034658
S2_150776116	2	150776116	13238	S2_150777388	1.272	0.738498	0.984361	0.776349	1	0.143099
S2_150777388	2	150777388	13245	S2_150850073	72.685	0.422703	0.699772	0.433751	0.708858	0.100658
S2_150901047	2	150901047	13268	S2_150901048	0.001	1	1	1	1	0.0681228
S2_151068642	2	151068642	13275	S2_151068657	0.015	0.985727	1	0.992507	1	0.144979
S2_151238560	2	151238560	13284	S2_151380968	142.408	0.389726	0.668012	0.389419	0.667749	0.077115
S2_151838746	2	151838746	13321	S2_151871163	32.417	0.305793	0.752518	0.312976	0.761305	0.126285
S2_151871163	2	151871163	13324	S2_151871164	0.001	0.877832	1	0.87521	0.998505	0.231443
S2_151871164	2	151871164	13325	S2_151871166	0.002	1	1	1	1	0.248959
S2_151871166	2	151871166	13326	S2_151871325	0.159	0.957328	1	0.978167	1	0.246496
S2_151871325	2	151871325	13332	S2_151871361	0.036	0.881325	0.989823	0.89009	0.994733	0.234399
S2_152153592	2	152153592	13372	S2_152155719	2.127	1	1	1	1	0.0675998
S2_152155719	2	152155719	13373	S2_152155720	0.001	1	1	1	1	0.0675998
S2_152155720	2	152155720	13374	S2_152163933	8.213	0.970037	1	0.984098	1	0.067935
S2_152182954	2	152182954	13378	S2_152232865	49.911	0.702586	0.900229	0.7219	0.912519	0.211464
S2_152246752	2	152246752	13405	S2_152246762	0.01	0.990883	1	0.980541	0.994768	0.229063
S2_152275252	2	152275252	13417	S2_152301212	25.96	0.176006	0.523354	0.186755	0.539097	-0.106221
S2_152301212	2	152301212	13420	S2_152378577	77.365	0.117022	0.867935	0.122984	0.88977	-0.0663301
S2_152803144	2	152803144	13469	S2_152803162	0.018	0.957239	1	0.967067	1	0.103689
S2_152835049	2	152835049	13482	S2_152835050	0.001	0.328853	0.99999	0.326491	0.996394	0.0559433
S2_152835050	2	152835050	13483	S2_152873466	38.416	0.335092	0.963556	0.338382	0.968275	0.0600779
S2_152873466	2	152873466	13492	S2_152873467	0.001	1	1	1	1	0.0704217
S2_152979377	2	152979377	13509	S2_152979510	0.133	0.160421	0.431426	0.139668	0.402553	0.0780591
S2_152979510	2	152979510	13511	S2_152979529	0.019	0.501125	0.999979	0.314492	0.792178	0.128172
S2_152979529	2	152979529	13512	S2_152979537	0.008	0.434994	0.999886	0.228981	0.725452	0.106108
S2_152979537	2	152979537	13513	S2_152979591	0.054	0.470895	0.686218	0.506952	0.712005	0.141295
S2_152979591	2	152979591	13515	S2_152979631	0.04	0.857086	0.999997	0.639928	0.864076	0.151782
S2_153032095	2	153032095	13531	S2_153059855	27.76	0.617917	0.827366	0.661506	0.856051	0.0949806
S2_153059855	2	153059855	13533	S2_153060456	0.601	0.810586	0.908522	0.847365	0.928905	0.113869
S2_153060456	2	153060456	13537	S2_153060608	0.152	0.833813	0.97873	0.858357	0.99303	0.109124
S2_153098072	2	153098072	13547	S2_153098078	0.006	1	1	1	1	0.10312
S2_153098078	2	153098078	13549	S2_153100216	2.138	0.926632	0.97471	0.962126	0.993202	0.103378
S2_153210316	2	153210316	13573	S2_153226270	15.954	0.19995	0.71565	0.204459	0.723674	0.0857528
S2_153226270	2	153226270	13577	S2_153257339	31.069	0.433015	0.983156	0.437479	0.988211	0.130716
S2_153257339	2	153257339	13579	S2_153259794	2.455	0.357935	0.999988	0.352725	0.992683	0.117833
S2_153259794	2	153259794	13584	S2_153264205	4.411	0.348827	0.979603	0.350916	0.982531	0.117918
S2_153264205	2	153264205	13585	S2_153264206	0.001	1	1	1	1	0.163495
S2_153264260	2	153264260	13587	S2_153621576	357.316	0.338466	0.962113	0.362385	0.995528	0.0656626
S2_153621576	2	153621576	13616	S2_153635540	13.964	0.166549	0.911415	0.177615	0.941205	0.0534307
S2_153635545	2	153635545	13618	S2_153636319	0.774	0.680635	0.947015	0.810682	1	0.0417143
S2_153636319	2	153636319	13621	S2_153645746	9.427	1	1	1	1	0.0403324
S2_153896470	2	153896470	13659	S2_153896489	0.019	0.838095	1	0.843353	1	0.140978
S2_153896489	2	153896489	13661	S2_153896508	0.019	0.614309	0.999999	0.621257	1	0.108715
S2_154145202	2	154145202	13668	S2_154151247	6.045	0.375012	0.976118	0.180366	0.676952	0.0938821
S2_154165075	2	154165075	13678	S2_154195509	30.434	0.112632	0.616214	0.0120326	0.20141	0.022637
S2_154195509	2	154195509	13681	S2_154195548	0.039	0.958327	0.983034	0.605474	0.781375	0.194286
S2_154195548	2	154195548	13682	S2_154195566	0.018	1	1	1	1	0.249722
S2_154195872	2	154195872	13685	S2_154199359	3.487	0.950311	1	0.973208	1	0.0403209
S2_154347034	2	154347034	13714	S2_154347123	0.089	0.940017	0.969545	0.959295	0.979436	0.23419
S2_154347123	2	154347123	13715	S2_154347265	0.142	0.803253	0.968533	0.819237	0.978122	0.214868
S2_154347265	2	154347265	13717	S2_154362576	15.311	0.581493	0.865614	0.593348	0.874393	0.182858
S2_154362576	2	154362576	13725	S2_154363008	0.432	0.945529	0.988709	0.960939	0.996733	0.239968
S2_154363008	2	154363008	13729	S2_154419944	56.936	0.178017	0.649253	0.180331	0.653458	0.090687
S2_154420412	2	154420412	13738	S2_154467783	47.371	0.190663	0.942251	0.203721	0.973983	0.0468335
S2_154472427	2	154472427	13761	S2_154472475	0.048	0.119273	1	0.123059	1	0.0370113
S2_154472475	2	154472475	13765	S2_154473807	1.332	0.11597	1	0.122505	1	0.0363002
S2_154473807	2	154473807	13768	S2_154479238	5.431	0.604558	0.946421	0.613823	0.953645	0.0403202
S2_154889694	2	154889694	13842	S2_154943751	54.057	0.1673	0.999987	0.172554	1	-0.0749032
S2_154943751	2	154943751	13853	S2_154983661	39.91	0.702313	0.914233	0.723351	0.927824	-0.212207
S2_154983661	2	154983661	13857	S2_155010858	27.197	0.903422	0.988375	0.927966	1	0.226925
S2_155010858	2	155010858	13868	S2_155061656	50.798	0.666477	0.981421	0.707635	1	0.182943
S2_155262437	2	155262437	13901	S2_155319642	57.205	0.29746	0.636458	0.32431	0.664562	0.0858347
S2_155319642	2	155319642	13914	S2_155324635	4.993	0.457329	0.886541	0.494645	0.922001	0.0717023
S2_155350026	2	155350026	13921	S2_155351475	1.449	0.186936	0.999977	0.187674	1	0.0602799
S2_155466116	2	155466116	13930	S2_155466147	0.031	0.735848	1	0.726516	0.993638	0.0930417
S2_155466147	2	155466147	13931	S2_155466239	0.092	0.982873	1	0.991154	1	0.121581
S2_155466239	2	155466239	13933	S2_155466247	0.008	1	1	1	1	0.12052
S2_155466247	2	155466247	13935	S2_155561683	95.436	0.122411	0.999995	0.906561	1	-0.163591
S2_155561683	2	155561683	13939	S2_155603732	42.049	0.643244	0.952357	0.417688	0.767429	-0.159874
S2_155871662	2	155871662	13980	S2_155910707	39.045	0.114803	0.692513	0.123618	0.718608	0.0304831
S2_155911395	2	155911395	13998	S2_156103178	191.783	0.558625	0.747412	0.587951	0.76678	0.0414712
S2_156103178	2	156103178	14013	S2_156110448	7.27	0.332839	0.94246	0.358957	0.97874	0.0586546
S2_156110448	2	156110448	14018	S2_156121270	10.822	0.349158	0.999999	0.371768	1	0.113315
S2_156121270	2	156121270	14020	S2_156121361	0.091	0.37191	0.972894	0.413764	1	0.119804
S2_156939893	2	156939893	14123	S2_156952009	12.116	0.926831	1	0.961457	1	0.0548999
S2_156952009	2	156952009	14149	S2_157019797	67.788	0.94752	1	0.972375	1	0.0454975
S2_157019797	2	157019797	14152	S2_157019843	0.046	1	1	1	1	0.0441939
S2_157019843	2	157019843	14156	S2_157048827	28.984	0.947383	1	0.972303	1	0.04775
S2_157227755	2	157227755	14166	S2_157267644	39.889	0.127471	0.465362	0.129491	0.469036	0.0532359
S2_157281544	2	157281544	14183	S2_157298656	17.112	0.258066	0.95801	0.263676	0.968367	-0.116055
S2_157335504	2	157335504	14197	S2_157345801	10.297	0.795342	0.90063	0.814164	0.911224	0.102435
S2_157381103	2	157381103	14204	S2_157500868	119.765	0.500341	0.905825	0.53043	0.932663	0.140935
S2_157738068	2	157738068	14229	S2_157738077	0.009	0.424019	0.668555	0.264872	0.5284	0.127355
S2_157738077	2	157738077	14230	S2_157738120	0.043	1	1	1	1	0.247066
S2_157738120	2	157738120	14233	S2_157738176	0.056	0.330972	0.999551	0.0108658	0.181109	-0.0235504
S2_157873444	2	157873444	14260	S2_157874455	1.011	0.095063	1	0.0992754	1	-0.056735
S2_157874455	2	157874455	14262	S2_157874457	0.002	0.8551	1	0.866372	1	0.182125
S2_158117926	2	158117926	14292	S2_158168996	51.07	0.27885	0.946098	0.307402	0.993354	0.0458431
S2_158168996	2	158168996	14299	S2_158315349	146.353	0.251958	0.951918	0.271874	0.988824	0.0437563
S2_158315748	2	158315748	14339	S2_158341281	25.533	0.149768	0.87712	0.157293	0.898886	0.0648045
S2_158341281	2	158341281	14345	S2_158344152	2.871	0.190775	0.9404	0.205446	0.975889	0.0721325
S2_158518767	2	158518767	14379	S2_158518779	0.012	0.128576	0.590464	0.0779658	0.459797	0.0303104
S2_158518779	2	158518779	14383	S2_158518783	0.004	0.360883	0.62305	0.287181	0.555798	0.0819752
S2_158520052	2	158520052	14392	S2_158520134	0.082	0.151681	0.969764	0.153605	0.975895	-0.0699777
S2_158884564	2	158884564	14434	S2_158915620	31.056	0.149765	1	0.157231	1	0.054392
S2_158920950	2	158920950	14477	S2_159041164	120.214	0.383701	1	0.39587	1	0.0526988
S2_159041164	2	159041164	14490	S2_159041204	0.04	0.97986	1	0.989537	1	0.123463
S2_159041204	2	159041204	14493	S2_159356433	315.229	0.329886	0.999999	0.340205	1	0.0481295
S2_159356433	2	159356433	14505	S2_159409911	53.478	1	1	1	1	0.0507015
S2_159409911	2	159409911	14508	S2_159421707	11.796	0.195888	0.877778	0.210598	0.910139	0.0398214
S2_159421707	2	159421707	14513	S2_159433154	11.447	0.901627	0.982394	0.93148	0.998525	0.129539
S2_159542326	2	159542326	14524	S2_159542346	0.02	0.635372	0.999997	0.63385	0.998799	0.119656
S2_159814500	2	159814500	14536	S2_159814504	0.004	0.89703	0.999994	0.298246	0.576609	0.136059
S2_159814504	2	159814504	14537	S2_159814505	0.001	1	1	1	1	0.248433
S2_159814505	2	159814505	14538	S2_159814507	0.002	1	1	1	1	0.248433
S2_159814507	2	159814507	14539	S2_159814515	0.008	0.89703	0.999994	0.298246	0.576609	0.136059
S2_159829723	2	159829723	14551	S2_159842206	12.483	0.137597	0.913182	0.144342	0.935296	-0.0753775
S2_159842206	2	159842206	14559	S2_159842677	0.471	0.87199	0.984169	0.93261	1	0.155346
S2_159842677	2	159842677	14564	S2_159880276	37.599	0.245143	0.951478	0.258234	0.976552	0.102162
S2_159880276	2	159880276	14573	S2_159880286	0.01	1	1	1	1	0.24998
S2_159880286	2	159880286	14574	S2_159880303	0.017	0.939142	1	0.941827	1	-0.242549
S2_159982884	2	159982884	14577	S2_159982917	0.033	1	1	1	1	0.165438
S2_159982917	2	159982917	14579	S2_159982936	0.019	0.98748	1	0.983539	0.998003	0.164671
S2_160111376	2	160111376	14602	S2_160111643	0.267	0.124329	0.999972	0.126779	1	-0.0671711
S2_160111643	2	160111643	14603	S2_160112819	1.176	0.836882	0.985411	0.862528	1	0.143017
S2_160114326	2	160114326	14618	S2_160114432	0.106	0.419332	0.647558	0.475153	0.689314	0.0353462
S2_160210101	2	160210101	14642	S2_160268839	58.738	0.121486	0.99994	0.117959	0.985319	0.032365
S2_160268839	2	160268839	14646	S2_160293150	24.311	0.944677	1	0.972343	1	0.0468214
S2_160385444	2	160385444	14656	S2_160415896	30.452	0.657534	1	0.697923	1	0.0263745
S2_160445765	2	160445765	14666	S2_160445768	0.003	0.284576	0.580925	0.289944	0.586379	0.0465864
S2_161021939	2	161021939	14750	S2_161021990	0.051	0.427262	1	0.434985	1	0.0800758
S2_161021990	2	161021990	14752	S2_161021998	0.008	1	1	1	1	0.163789
S2_161021998	2	161021998	14753	S2_161211731	189.733	0.235629	0.573346	0.240502	0.579244	0.0884703
S2_161211731	2	161211731	14772	S2_161231414	19.683	0.126016	1	0.132125	1	0.0343348
S2_161231414	2	161231414	14774	S2_161391135	159.721	0.863076	1	0.883387	1	0.0453345
S2_161424712	2	161424712	14800	S2_161427338	2.626	0.947603	1	0.972101	1	0.149327
S2_161528927	2	161528927	14810	S2_161596075	67.148	0.938547	1	0.968386	1	0.0414802
S2_161596075	2	161596075	14829	S2_161640489	44.414	0.81199	0.947356	0.856884	0.973193	0.042206
S2_161813725	2	161813725	14851	S2_161815428	1.703	0.135542	0.999966	0.125479	0.962132	0.0458892
S2_161815428	2	161815428	14854	S2_161915104	99.676	0.123721	0.999995	0.136097	1	0.0459677
S2_161915104	2	161915104	14881	S2_161915128	0.024	0.551636	0.840123	0.596741	0.873794	0.0465654
S2_161921836	2	161921836	14896	S2_161927723	5.887	0.268106	0.902842	0.286741	0.933692	0.0766762
S2_161927723	2	161927723	14900	S2_161952550	24.827	0.195376	0.999998	0.209644	1	0.049881
S2_162132008	2	162132008	14937	S2_162142447	10.439	0.371635	0.999998	0.373978	1	0.0477654
S2_162142447	2	162142447	14943	S2_162299210	156.763	0.394956	0.999997	0.39914	1	0.0486093
S2_162299210	2	162299210	14956	S2_162299457	0.247	0.101243	1	0.113218	1	0.0370546
S2_162299457	2	162299457	14961	S2_162400486	101.029	0.120947	0.911554	0.117657	0.899067	0.0448581
S2_162512189	2	162512189	14973	S2_162516519	4.33	0.952371	1	0.975049	1	0.0439833
S2_162516519	2	162516519	14976	S2_162516574	0.055	0.322634	0.949699	0.33401	0.966296	0.0421179
S2_162516574	2	162516574	14979	S2_162543656	27.082	0.199038	0.999998	0.201857	1	0.0736037
S2_162543656	2	162543656	14986	S2_162543662	0.006	0.832555	0.999998	0.835555	1	0.217926
S2_162559418	2	162559418	14989	S2_162696351	136.933	0.547203	0.807723	0.598941	0.845046	0.0367778
S2_162696414	2	162696414	15008	S2_162696441	0.027	0.714929	0.988267	0.103927	0.376796	0.0793332
S2_162696441	2	162696441	15009	S2_162696455	0.014	1	1	1	1	0.249891
S2_162696455	2	162696455	15010	S2_162696484	0.029	0.92501	0.965792	0.152693	0.392392	0.0976382
S2_162696484	2	162696484	15012	S2_162696495	0.011	1	1	1	1	0.249844
S2_162697808	2	162697808	15015	S2_162697926	0.118	0.452605	1	0.475923	1	0.0418474
S2_162697926	2	162697926	15017	S2_162719692	21.766	0.473374	0.880451	0.532723	0.934015	0.0552795
S2_162910198	2	162910198	15045	S2_162918421	8.223	0.622846	0.870323	0.690284	0.916228	0.0527272
S2_163039350	2	163039350	15078	S2_163039485	0.135	0.13786	0.999979	0.132993	0.98217	0.0308158
S2_163041118	2	163041118	15082	S2_163041152	0.034	0.97902	0.999998	0.966497	0.993582	0.195673
S2_163041152	2	163041152	15083	S2_163041154	0.002	1	1	1	1	0.198521
S2_163135224	2	163135224	15111	S2_163135239	0.015	0.983111	0.99152	0.932728	0.965778	0.241169
S2_163135239	2	163135239	15112	S2_163135250	0.011	0.991688	1	0.96634	0.987137	0.24537
S2_163135250	2	163135250	15114	S2_163135255	0.005	1	1	1	1	0.249566
S2_163135255	2	163135255	15115	S2_163147259	12.004	0.598707	0.848098	0.0288852	0.186284	-0.0423991
S2_163147264	2	163147264	15117	S2_163147271	0.007	0.136699	0.998567	0.100992	0.858297	0.04176
S2_163147271	2	163147271	15119	S2_163147285	0.014	0.69308	0.999963	0.29456	0.651897	0.131907
S2_163179013	2	163179013	15135	S2_163412873	233.86	0.782691	1	0.808872	1	0.0457685
S2_163420186	2	163420186	15152	S2_163464990	44.804	0.190861	0.999996	0.187767	0.991858	0.0370634
S2_163509160	2	163509160	15165	S2_163556646	47.486	0.385024	0.822129	0.402435	0.840512	0.146885
S2_163556646	2	163556646	15201	S2_163598586	41.94	0.10437	1	0.112603	1	0.032538
S2_163598586	2	163598586	15204	S2_163598733	0.147	0.954433	1	0.977213	1	0.0441548
S2_163598733	2	163598733	15205	S2_163717606	118.873	0.739107	0.9538	0.779366	0.979433	0.0441935
S2_163783666	2	163783666	15264	S2_163787109	3.443	0.782599	1	0.80879	1	0.0461285
S2_163787109	2	163787109	15266	S2_163787126	0.017	1	1	1	1	0.0572126
S2_163787126	2	163787126	15267	S2_163800428	13.302	0.7373	0.883348	0.758249	0.895809	0.0383966
S2_163800428	2	163800428	15274	S2_163825836	25.408	0.783524	0.938243	0.831322	0.966438	0.0391226
S2_164261623	2	164261623	15320	S2_164261627	0.004	1	1	1	1	0.249983
S2_164261627	2	164261627	15321	S2_164261636	0.009	1	1	1	1	0.249983
S2_164421748	2	164421748	15335	S2_164423835	2.087	0.811287	1	0.857739	1	0.0516405
S2_164638754	2	164638754	15374	S2_164653299	14.545	0.688407	0.951399	0.721542	0.974026	0.175615
S2_164653299	2	164653299	15383	S2_164677475	24.176	0.141681	0.586589	0.146488	0.596456	-0.0903043
S2_164677475	2	164677475	15389	S2_164677476	0.001	0.595325	1	0.590194	0.995681	0.178038
S2_164685883	2	164685883	15393	S2_164685997	0.114	0.214523	0.977839	0.227557	1	-0.101892
S2_164685997	2	164685997	15397	S2_164685999	0.002	0.232152	1	0.244828	1	-0.106472
S2_164685999	2	164685999	15398	S2_164688415	2.416	0.928336	0.963502	0.961811	0.980719	0.234852
S2_164696688	2	164696688	15403	S2_164718887	22.199	0.956035	1	0.97848	1	0.0499982
S2_164718887	2	164718887	15410	S2_164718902	0.015	1	1	1	1	0.0500689
S2_164718902	2	164718902	15412	S2_164784714	65.812	0.838822	0.955638	0.874638	0.975827	0.0513952
S2_164784714	2	164784714	15426	S2_164787087	2.373	0.756772	0.920398	0.834329	0.966411	0.0562062
S2_164793893	2	164793893	15440	S2_164864994	71.101	0.290485	0.644969	0.3067	0.662726	0.132666
S2_164864994	2	164864994	15444	S2_164865018	0.024	0.988387	1	0.994029	1	0.230678
S2_164865018	2	164865018	15445	S2_164923625	58.607	0.602478	0.855889	0.6302	0.875358	0.152051
S2_164982252	2	164982252	15456	S2_165148818	166.566	0.23253	0.922101	0.589958	1	-0.172965
S2_165148818	2	165148818	15463	S2_165148864	0.046	0.731066	0.911716	0.414474	0.686484	0.137653
S2_165148864	2	165148864	15464	S2_165150004	1.14	0.196453	0.940091	0.590169	1	-0.167113
S2_165150004	2	165150004	15465	S2_165150005	0.001	1	1	1	1	0.195625
S2_165150005	2	165150005	15466	S2_165153912	3.907	0.272752	0.961067	0.291006	0.992705	-0.118307
S2_165153912	2	165153912	15474	S2_165160499	6.587	0.313472	0.982701	0.324302	0.999531	-0.127965
S2_165160499	2	165160499	15485	S2_165160514	0.015	0.13668	1	0.146995	1	-0.0754263
S2_165160514	2	165160514	15486	S2_165225073	64.559	0.125046	0.60522	0.13191	0.62161	-0.080165
S2_165225154	2	165225154	15495	S2_165228006	2.852	0.806466	1	0.895983	1	0.0590883
S2_165228006	2	165228006	15497	S2_165444516	216.51	0.604947	1	0.649102	1	0.0483108
S2_165444516	2	165444516	15511	S2_165447116	2.6	0.755656	1	0.755656	1	0.0515432
S2_165447119	2	165447119	15516	S2_165515442	68.323	0.114752	0.999994	0.11764	1	-0.064709
S2_165515449	2	165515449	15534	S2_165619729	104.28	0.499931	0.766478	0.540501	0.796972	0.0314548
S2_165619729	2	165619729	15557	S2_165664238	44.509	0.631605	0.851648	0.681947	0.884938	0.0276164
S2_165664274	2	165664274	15568	S2_165678588	14.314	0.952941	1	0.974426	1	0.127981
S2_165700097	2	165700097	15578	S2_165700234	0.137	0.741643	0.947324	0.78249	0.973062	0.124644
S2_165700234	2	165700234	15583	S2_165774590	74.356	0.362855	0.981036	0.349925	0.963398	0.109319
S2_165774590	2	165774590	15590	S2_165774596	0.006	0.863636	1	0.854678	0.9948	0.210013
S2_165774596	2	165774596	15591	S2_165774617	0.021	1	1	1	1	0.222222
S2_165799978	2	165799978	15606	S2_165800002	0.024	0.597216	1	0.600453	1	0.0466848
S2_165800002	2	165800002	15608	S2_165806407	6.405	0.941427	1	0.971554	1	0.0494784
S2_166191519	2	166191519	15679	S2_166192457	0.938	0.837372	1	0.860176	1	0.195699
S2_166273093	2	166273093	15687	S2_166273112	0.019	1	1	1	1	0.0461687
S2_166273112	2	166273112	15689	S2_166378341	105.229	0.954406	1	0.976721	1	0.0446747
S2_166378341	2	166378341	15708	S2_166384362	6.021	0.135796	1	0.140814	1	0.0344978
S2_166384362	2	166384362	15721	S2_166384363	0.001	0.664128	0.999997	0.657138	0.994721	0.13985
S2_166403549	2	166403549	15723	S2_166403553	0.004	1	1	1	1	0.249722
S2_166403553	2	166403553	15724	S2_166403559	0.006	1	1	1	1	0.249722
S2_166403559	2	166403559	15725	S2_166403563	0.004	1	1	1	1	0.249722
S2_166403563	2	166403563	15726	S2_166403576	0.013	1	1	1	1	0.249722
S2_166561067	2	166561067	15752	S2_166574124	13.057	0.867081	1	0.929433	1	0.0574798
S2_166607534	2	166607534	15770	S2_166654969	47.435	0.441688	0.679634	0.472743	0.703121	0.0320066
S2_166713243	2	166713243	15795	S2_166718657	5.414	0.404258	0.778993	0.397411	0.772368	0.0809391
S2_166757483	2	166757483	15807	S2_166757516	0.033	1	1	1	1	0.111507
S2_166757516	2	166757516	15810	S2_166757536	0.02	0.453545	0.781391	0.483339	0.806647	0.0904808
S2_166757536	2	166757536	15812	S2_166757572	0.036	0.633185	0.883395	0.718301	0.940899	0.129858
S2_166757572	2	166757572	15813	S2_166757594	0.022	1	1	1	1	0.155216
S2_166757594	2	166757594	15816	S2_166806263	48.669	0.19882	1	0.214265	1	0.0373469
S2_166806263	2	166806263	15819	S2_166806960	0.697	0.200626	0.928353	0.217539	0.966691	0.0383309
S2_166806960	2	166806960	15823	S2_166806986	0.026	0.273038	0.999999	0.275954	1	0.0497729
S2_166806986	2	166806986	15824	S2_166807086	0.1	0.273411	0.999999	0.281094	1	0.0488232
S2_166807086	2	166807086	15825	S2_166844419	37.333	0.200501	0.941084	0.217588	0.980364	0.0403884
S2_166844419	2	166844419	15828	S2_166871884	27.465	0.267292	1	0.289985	1	0.0461647
S2_166871884	2	166871884	15841	S2_166871930	0.046	0.912958	0.969802	0.953992	0.991357	0.144044
S2_166871930	2	166871930	15843	S2_166924582	52.652	0.257009	1	0.267718	1	0.0415808
S2_166924582	2	166924582	15846	S2_167150471	225.889	0.952361	1	0.976734	1	0.0442041
S2_167150471	2	167150471	15886	S2_167170507	20.036	0.850616	1	0.919849	1	0.0431168
S2_167170507	2	167170507	15898	S2_167390344	219.837	0.900158	1	0.946292	1	0.0448734
S2_167390344	2	167390344	15905	S2_167423859	33.515	0.688649	1	0.688649	1	0.0345595
S2_167423859	2	167423859	15910	S2_167423866	0.007	0.688649	1	0.688649	1	0.0345595
S2_167448092	2	167448092	15915	S2_167448107	0.015	0.223583	0.999994	0.224453	1	-0.10125
S2_167455625	2	167455625	15922	S2_167506288	50.663	0.754872	1	0.764275	1	0.0453773
S2_167506288	2	167506288	15934	S2_167507550	1.262	1	1	1	1	0.059053
S2_167507865	2	167507865	15943	S2_167507922	0.057	0.152432	0.999249	0.0844363	0.743705	0.0337766
S2_167507957	2	167507957	15946	S2_167510843	2.886	0.721746	0.86804	0.8447	0.939071	0.0450401
S2_167510843	2	167510843	15951	S2_167511277	0.434	0.635222	0.830159	0.752148	0.903339	0.0456545
S2_167663751	2	167663751	15966	S2_167663754	0.003	0.10986	0.999616	0.100403	0.955621	-0.0530655
S2_167663754	2	167663754	15967	S2_167663805	0.051	0.10986	0.999616	0.100403	0.955621	-0.0530655
S2_167679526	2	167679526	15974	S2_167682419	2.893	0.945134	1	0.972586	1	0.0395354
S2_167682419	2	167682419	15978	S2_167795403	112.984	0.941871	1	0.971777	1	0.0428603
S2_167795403	2	167795403	15991	S2_167934262	138.859	1	1	1	1	0.0517314
S2_167934262	2	167934262	16007	S2_167947471	13.209	1	1	1	1	0.0399306
S2_167947471	2	167947471	16012	S2_168065040	117.569	0.947439	1	0.972333	1	0.0468229
S2_168207681	2	168207681	16045	S2_168263706	56.025	0.58328	1	0.585772	1	0.0482574
S2_168263706	2	168263706	16055	S2_168278542	14.836	0.685714	0.953435	0.692715	0.958289	0.0449715
S2_168278542	2	168278542	16078	S2_168317726	39.184	0.704585	0.910999	0.729405	0.926906	0.0469434
S2_168317726	2	168317726	16083	S2_168433947	116.221	0.875208	0.955919	0.932968	0.986958	0.0488953
S2_168543126	2	168543126	16113	S2_168543153	0.027	1	1	1	1	0.0405364
S2_168543585	2	168543585	16120	S2_168543642	0.057	0.882996	0.962738	0.916008	0.98057	0.233572
S2_168543642	2	168543642	16122	S2_168548630	4.988	0.581903	0.984741	0.588751	0.990518	0.172092
S2_168548630	2	168548630	16130	S2_168548674	0.044	0.120106	0.999991	0.120269	1	0.0333831
S2_168548674	2	168548674	16132	S2_168548805	0.131	0.935052	1	0.968603	1	0.0368166
S2_168642057	2	168642057	16155	S2_168645114	3.057	0.781065	0.901053	0.797152	0.910285	0.199658
S2_168645114	2	168645114	16163	S2_168645137	0.023	0.741225	0.999998	0.738631	0.998246	0.18174
S2_168645137	2	168645137	16164	S2_168652820	7.683	0.717354	0.974919	0.727873	0.982041	0.182727
S2_168652820	2	168652820	16174	S2_168652832	0.012	0.920907	1	0.918444	0.998662	0.213354
S2_168652832	2	168652832	16175	S2_168652836	0.004	0.748498	1	0.755483	1	0.198874
S2_168652836	2	168652836	16176	S2_168940676	287.84	0.146131	0.999967	0.143148	0.989709	0.05152
S2_168940676	2	168940676	16207	S2_168941810	1.134	0.514764	1	0.522806	1	0.0447533
S2_168941810	2	168941810	16212	S2_168968556	26.746	0.737164	1	0.74659	1	0.0459481
S2_168968556	2	168968556	16216	S2_168968567	0.011	1	1	1	1	0.059053
S2_168990661	2	168990661	16222	S2_168991271	0.61	0.659792	0.965496	0.685139	0.983867	0.0595786
S2_168991271	2	168991271	16225	S2_169003051	11.78	0.130797	0.547044	0.137277	0.560432	0.0418747
S2_169013942	2	169013942	16241	S2_169032884	18.942	0.620648	0.814702	0.647888	0.832388	0.198715
S2_169078485	2	169078485	16260	S2_169078514	0.029	0.699515	0.999983	0.219783	0.560519	0.114189
S2_169173910	2	169173910	16269	S2_169174037	0.127	0.979441	1	0.989009	1	0.201142
S2_169174037	2	169174037	16275	S2_169217221	43.184	0.139732	1	0.156207	1	0.0395741
S2_169217221	2	169217221	16280	S2_169217253	0.032	0.140138	0.999995	0.146021	1	0.0380056
S2_169217253	2	169217253	16283	S2_169217265	0.012	0.192156	0.959396	0.209495	1	0.0548237
S2_169256753	2	169256753	16290	S2_169267800	11.047	0.128036	0.583119	0.154134	0.639793	0.0802393
S2_169268864	2	169268864	16297	S2_169268919	0.055	0.711706	0.970489	0.734763	0.986084	-0.213201
S2_169268919	2	169268919	16299	S2_169268949	0.03	0.803558	1	0.804914	1	-0.223623
S2_169394724	2	169394724	16319	S2_169424107	29.383	0.613897	0.983947	0.618903	0.987951	0.147448
S2_169470876	2	169470876	16326	S2_169470898	0.022	0.168911	0.999055	0.070483	0.645361	0.0419036
S2_169470898	2	169470898	16327	S2_169470920	0.022	0.170179	0.99855	0.0473952	0.526968	0.0343421
S2_169470920	2	169470920	16329	S2_169470931	0.011	0.983022	0.991475	0.934346	0.966615	0.237085
S2_169470931	2	169470931	16330	S2_169470948	0.017	0.139314	0.998313	0.0473698	0.582131	0.0317292
S2_169473074	2	169473074	16335	S2_169482933	9.859	0.69037	0.905612	0.708742	0.917583	0.158942
S2_169482933	2	169482933	16338	S2_169523975	41.042	0.240799	0.95741	0.228401	0.932437	-0.10382
S2_169550260	2	169550260	16350	S2_169550265	0.005	0.224925	0.99834	0.00946511	0.204797	0.0186521
S2_169550395	2	169550395	16352	S2_169550450	0.055	0.838877	0.942062	0.862549	0.955261	0.0356874
S2_169550450	2	169550450	16353	S2_169550544	0.094	0.803834	0.94478	0.847725	0.970231	0.0392194
S2_169550544	2	169550544	16358	S2_169550585	0.041	0.85754	1	0.881782	1	0.0412433
S2_169550585	2	169550585	16362	S2_169550602	0.017	0.750989	1	0.775571	1	0.0519466
S2_169550602	2	169550602	16363	S2_169685373	134.771	0.720288	1	0.75995	1	0.0510847
S2_169685373	2	169685373	16370	S2_169686251	0.878	1	1	1	1	0.0505652
S2_169743142	2	169743142	16395	S2_169758260	15.118	0.0996786	0.38137	0.111956	0.404176	0.0781593
S2_169784050	2	169784050	16439	S2_169784118	0.068	0.0969221	0.950734	0.104482	0.987119	0.0426307
S2_169814812	2	169814812	16454	S2_169814813	0.001	1	1	1	1	0.249475
S2_169814813	2	169814813	16455	S2_169814865	0.052	1	1	1	1	0.249475
S2_169874282	2	169874282	16483	S2_169874288	0.006	0.318532	0.999652	0.157533	0.703004	0.0756841
S2_169874953	2	169874953	16488	S2_169874958	0.005	0.368068	0.999577	0.0926551	0.501519	-0.0715422
S2_169874958	2	169874958	16489	S2_169874968	0.01	0.368068	0.999577	0.0926551	0.501519	-0.0715422
S2_169874968	2	169874968	16490	S2_169874971	0.003	1	1	1	1	0.235828
S2_169875139	2	169875139	16494	S2_169875145	0.006	0.128995	0.996603	0.0136894	0.32466	-0.0202975
S2_169875145	2	169875145	16495	S2_169875841	0.696	0.20578	0.971931	0.435876	1	0.115501
S2_169876126	2	169876126	16502	S2_169876141	0.015	0.980835	0.999998	0.946773	0.982481	0.228594
S2_169959540	2	169959540	16511	S2_169965850	6.31	0.365218	0.891762	0.478215	1	0.0488882
S2_169967427	2	169967427	16527	S2_169967467	0.04	0.70447	1	0.737116	1	0.0461035
S2_169967467	2	169967467	16529	S2_169995244	27.777	0.350637	0.631714	0.408782	0.682084	0.0316589
S2_170142397	2	170142397	16576	S2_170142580	0.183	0.488235	0.979417	0.495747	0.986924	0.130653
S2_170174045	2	170174045	16584	S2_170177432	3.387	0.861637	0.969616	0.898626	0.99021	0.0714885
S2_170177432	2	170177432	16589	S2_170177465	0.033	0.516504	0.999999	0.52473	1	0.0719376
S2_170177465	2	170177465	16591	S2_170261294	83.829	0.313767	1	0.322786	1	0.0446338
S2_170534169	2	170534169	16651	S2_170534209	0.04	0.990846	1	0.980579	0.994806	0.224341
S2_170534934	2	170534934	16653	S2_170561040	26.106	0.769549	0.97791	0.788502	0.989879	0.101509
S2_170727491	2	170727491	16666	S2_170727510	0.019	0.461075	0.999998	0.461508	1	0.125625
S2_170790254	2	170790254	16682	S2_170793219	2.965	0.190074	0.999998	0.189909	0.999564	0.0354826
S2_170793219	2	170793219	16683	S2_170795654	2.435	1	1	1	1	0.0495658
S2_170795654	2	170795654	16685	S2_170800035	4.381	0.953835	1	0.976437	1	0.0553035
S2_170893118	2	170893118	16713	S2_170942227	49.109	0.637739	0.956494	0.660798	0.973632	0.0509195
S2_170942227	2	170942227	16719	S2_170942230	0.003	0.660193	1	0.656416	0.997136	0.0679748
S2_170942230	2	170942230	16720	S2_170957520	15.29	0.419921	0.954938	0.433792	0.970582	0.0474423
S2_17821648	2	17821648	9210	S2_17821690	0.042	1	1	1	1	0.249908
S2_18086247	2	18086247	9225	S2_19432112	1345.87	0.312117	0.807656	0.355139	0.861523	0.0326147
S2_195377	2	195377	8664	S2_195399	0.022	1	1	1	1	0.248908
S2_195399	2	195399	8665	S2_195422	0.023	1	1	1	1	0.248908
S2_195422	2	195422	8666	S2_195426	0.004	1	1	1	1	0.248908
S2_1956712	2	1956712	8706	S2_1956718	0.006	0.115143	0.721724	0.00139925	0.079561	0.00696159
S2_26892391	2	26892391	9308	S2_26892438	0.047	0.836338	1	0.734203	0.936951	0.10144
S2_26892438	2	26892438	9309	S2_26892441	0.003	1	1	1	1	0.126311
S2_28022546	2	28022546	9327	S2_28022739	0.193	1	1	1	1	0.0895318
S2_28050433	2	28050433	9338	S2_28050464	0.031	1	1	1	1	0.240975
S2_28070188	2	28070188	9348	S2_28070308	0.12	0.941473	1	0.970533	1	0.0713215
S2_3106185	2	3106185	8776	S2_3652469	546.284	0.321363	1	0.327498	1	0.0428737
S2_32807298	2	32807298	9398	S2_34580311	1773.01	0.288824	0.578353	0.373865	0.658012	0.0278674
S2_34580311	2	34580311	9430	S2_35831121	1250.81	0.505745	0.8258	0.629016	0.920959	0.0285773
S2_35831121	2	35831121	9454	S2_35831139	0.018	1	1	1	1	0.0435981
S2_35831139	2	35831139	9455	S2_46687859	10856.7	0.884161	1	0.884161	1	0.0389421
S2_4321744	2	4321744	8819	S2_4358978	37.234	0.191335	0.930818	0.197307	0.945232	0.0591468
S2_4519887	2	4519887	8835	S2_4519925	0.038	0.164412	0.951138	0.166521	0.95722	-0.0850404
S2_4519925	2	4519925	8838	S2_4695156	175.231	0.324538	0.610988	0.334475	0.620271	0.124543
S2_46687859	2	46687859	9536	S2_47038116	350.257	0.739036	0.884208	0.80529	0.922992	0.0339196
S2_47038116	2	47038116	9543	S2_49347404	2309.29	0.657719	0.833235	0.717367	0.870198	0.0416338
S2_49347404	2	49347404	9558	S2_50293329	945.925	0.393344	1	0.400869	1	0.0312567
S2_5083480	2	5083480	8849	S2_5083551	0.071	0.816777	0.911322	0.00622291	0.0795457	0.0197155
S2_5114016	2	5114016	8853	S2_5134761	20.745	0.341702	0.965185	0.353341	0.981486	0.0646077
S2_51293258	2	51293258	9601	S2_51293293	0.035	0.372096	1	0.386024	1	0.0479841
S2_5134761	2	5134761	8856	S2_5134804	0.043	0.796225	0.999996	0.782161	0.991125	0.145232
S2_5134804	2	5134804	8858	S2_5135648	0.844	0.838926	0.915929	0.886716	0.941656	0.165669
S2_5135648	2	5135648	8859	S2_5135660	0.012	0.815281	0.986173	0.848968	1	0.154098
S2_5138452	2	5138452	8867	S2_5138458	0.006	0.593927	0.999952	0.14246	0.489733	-0.0922026
S2_5138458	2	5138458	8868	S2_5138475	0.017	1	1	1	1	0.249359
S2_5138475	2	5138475	8869	S2_5138486	0.011	1	1	1	1	0.249359
S2_5138486	2	5138486	8870	S2_5735072	596.586	0.100058	0.607485	0.0003142	0.0340418	0.00351758
S2_51573055	2	51573055	9618	S2_51573060	0.005	0.571855	0.99993	0.268151	0.684725	0.12071
S2_51730791	2	51730791	9632	S2_52241735	510.944	0.349664	0.934817	0.360733	0.949498	0.0355285
S2_52334345	2	52334345	9678	S2_52334350	0.005	0.5426	0.752594	0.551517	0.758753	0.087818
S2_52375619	2	52375619	9698	S2_52375713	0.094	0.971436	1	0.985897	1	0.0728951
S2_52375713	2	52375713	9700	S2_52881149	505.436	0.12608	0.360999	0.12817	0.363979	0.0232243
S2_53105694	2	53105694	9754	S2_53267149	161.455	0.790385	0.972058	0.809416	0.983691	0.169345
S2_54510523	2	54510523	9774	S2_54510535	0.012	0.944909	0.999998	0.884935	0.967742	0.233803
S2_54510535	2	54510535	9775	S2_54510556	0.021	1	1	1	1	0.248011
S2_55392123	2	55392123	9786	S2_55392150	0.027	1	1	1	1	0.0717284
S2_55392150	2	55392150	9787	S2_55392151	0.001	1	1	1	1	0.0717284
S2_55392151	2	55392151	9788	S2_55392161	0.01	0.91436	0.999999	0.921349	1	0.071771
S2_56274593	2	56274593	9801	S2_58037013	1762.42	0.710011	0.869647	0.783408	0.913492	0.0338544
S2_5735072	2	5735072	8884	S2_5735074	0.002	1	1	1	1	0.158984
S2_5735074	2	5735074	8885	S2_5794981	59.907	0.227321	0.943887	9.31264e-05	0.0191045	-0.00195184
S2_5794981	2	5794981	8894	S2_5794994	0.013	1	1	1	1	0.249981
S2_5794994	2	5794994	8895	S2_5794995	0.001	1	1	1	1	0.249886
S2_5794995	2	5794995	8896	S2_5795019	0.024	1	1	1	1	0.249886
S2_58037013	2	58037013	9838	S2_59843142	1806.13	0.674938	0.929785	0.811701	1	0.0386218
S2_60167466	2	60167466	9875	S2_60167507	0.041	0.336043	1	0.781928	1	0.175464
S2_60324543	2	60324543	9889	S2_60324553	0.01	0.499801	0.954251	0.525531	0.978506	0.0446443
S2_60324553	2	60324553	9890	S2_60702484	377.931	0.458895	0.843124	0.484216	0.866073	0.0469851
S2_60702484	2	60702484	9916	S2_60708726	6.242	0.711908	1	0.80392	1	0.052519
S2_63294602	2	63294602	9977	S2_63414727	120.125	0.159526	0.743556	0.160959	0.746888	0.0834275
S2_63502307	2	63502307	10001	S2_63502357	0.05	0.802027	0.999991	0.671096	0.914733	0.168458
S2_63506308	2	63506308	10008	S2_63572875	66.567	0.391251	0.966915	0.412171	0.992429	0.0833226
S2_63593832	2	63593832	10026	S2_63647740	53.908	0.879463	0.957512	0.898505	0.967823	0.0513034
S2_63647740	2	63647740	10034	S2_63647825	0.085	0.275196	1	0.302238	1	0.0495165
S2_63647825	2	63647825	10035	S2_63823276	175.451	0.266126	0.91457	0.269662	0.920626	0.0491239
S2_67129525	2	67129525	10084	S2_69494578	2365.05	0.535714	1	0.535714	1	0.0394477
S2_69494578	2	69494578	10127	S2_69689547	194.969	1	1	1	1	0.0671073
S2_70703274	2	70703274	10143	S2_70703279	0.005	0.986636	1	0.985657	0.999504	0.161825
S2_70703279	2	70703279	10144	S2_70703280	0.001	1	1	1	1	0.162353
S2_73924396	2	73924396	10203	S2_73924491	0.095	0.963193	1	0.980594	1	0.220034
S2_73924491	2	73924491	10206	S2_73924534	0.043	0.862926	1	0.853871	0.99474	0.20874
S2_73924534	2	73924534	10208	S2_73924537	0.003	0.862926	1	0.853871	0.99474	0.20874
S2_73924537	2	73924537	10209	S2_73924544	0.007	1	1	1	1	0.220816
S2_74644658	2	74644658	10216	S2_74644689	0.031	0.207757	0.998467	0.0157716	0.275102	0.0232207
S2_79354760	2	79354760	10262	S2_79354836	0.076	0.955556	1	0.976294	1	0.0905502
S2_79354836	2	79354836	10263	S2_79354844	0.008	0.696685	0.999999	0.685694	0.99208	0.0861703
S2_79354844	2	79354844	10264	S2_80280769	925.925	0.179895	0.52498	0.189005	0.538107	0.061035
S2_80280769	2	80280769	10281	S2_81062282	781.513	0.281097	0.530186	0.295822	0.543895	0.0775481
S2_81292445	2	81292445	10294	S2_81292447	0.002	1	1	1	1	0.248594
S2_81292447	2	81292447	10295	S2_81292469	0.022	1	1	1	1	0.248594
S2_81292469	2	81292469	10296	S2_81292477	0.008	1	1	1	1	0.248594
S2_86097345	2	86097345	10353	S2_86097351	0.006	0.982928	1	0.944904	0.980467	0.23521
S2_86097351	2	86097351	10354	S2_86097368	0.017	1	1	1	1	0.242344
S2_86097368	2	86097368	10355	S2_86097375	0.007	1	1	1	1	0.242344
S2_86097375	2	86097375	10356	S2_86097399	0.024	0.924605	0.999996	0.779221	0.918017	0.212884
S2_86097399	2	86097399	10358	S2_86097401	0.002	0.887817	0.963049	0.685986	0.846533	0.199132
S2_8756525	2	8756525	8985	S2_8839028	82.503	0.151451	0.492672	0.154511	0.497624	0.0854804
S2_8839028	2	8839028	9003	S2_9078940	239.912	0.433821	0.953341	0.447913	0.968701	0.148137
S2_90798136	2	90798136	10389	S2_90798160	0.024	0.98373	1	0.987819	1	0.147778
S2_93051342	2	93051342	10402	S2_95271993	2220.65	0.743427	0.938453	0.809197	0.979085	0.0351946
S2_95271993	2	95271993	10418	S2_95271998	0.005	0.943003	1	0.970797	1	0.0714329
S3_10084415	3	10084415	17915	S3_10084495	0.08	0.201509	0.523833	0.0511967	0.264038	0.045621
S3_10084495	3	10084495	17919	S3_10084507	0.012	0.843837	0.999993	0.60093	0.843878	0.152012
S3_10084507	3	10084507	17920	S3_10095989	11.482	0.403583	0.792531	0.261738	0.638239	0.112335
S3_10095989	3	10095989	17921	S3_10096063	0.074	0.141947	0.998881	0.0430202	0.549903	0.0275524
S3_10098348	3	10098348	17935	S3_10098351	0.003	1	1	1	1	0.143606
S3_10368287	3	10368287	17942	S3_10368292	0.005	0.11175	0.994118	0.0115607	0.319746	-0.0178458
S3_107367985	3	107367985	19982	S3_108762034	1394.05	0.955385	1	0.977103	1	0.0933441
S3_10860681	3	10860681	17949	S3_10860694	0.013	0.847383	0.990153	0.848784	0.990971	0.210427
S3_10860694	3	10860694	17950	S3_10863215	2.521	0.586302	0.934158	0.596703	0.942408	0.180898
S3_10863215	3	10863215	17956	S3_10867275	4.06	0.130382	0.965515	0.131792	0.970722	-0.0646674
S3_108762034	3	108762034	19999	S3_109329340	567.306	0.208782	0.850586	0.244286	0.920072	0.0276138
S3_112674426	3	112674426	20017	S3_112674533	0.107	0.114105	0.955415	0.120015	0.979843	0.0536028
S3_11544150	3	11544150	18037	S3_11657967	113.817	0.736601	0.98348	0.749278	0.991907	0.146809
S3_116331793	3	116331793	20054	S3_117035768	703.975	0.90011	1	0.946268	1	0.0452901
S3_11746658	3	11746658	18049	S3_11746663	0.005	1	1	1	1	0.0564755
S3_11746663	3	11746663	18051	S3_11746697	0.034	1	1	1	1	0.0564755
S3_11746697	3	11746697	18053	S3_11746705	0.008	1	1	1	1	0.0564755
S3_117786	3	117786	16773	S3_117839	0.053	0.126418	0.967491	0.133546	0.994391	-0.0718029
S3_12015257	3	12015257	18061	S3_12079208	63.951	0.415673	0.999998	0.41233	0.995969	0.0486528
S3_122261755	3	122261755	20100	S3_122277076	15.321	0.640028	1	0.703612	1	0.0440052
S3_122314651	3	122314651	20128	S3_123871598	1556.95	0.772901	0.965563	0.813587	0.990651	0.0689448
S3_1224585	3	1224585	16888	S3_1226026	1.441	0.891765	0.95314	0.916498	0.966267	0.231239
S3_12246953	3	12246953	18089	S3_12257365	10.412	0.43281	0.796253	0.466737	0.826873	0.0608082
S3_12274434	3	12274434	18102	S3_12274450	0.016	1	1	1	1	0.249983
S3_12274450	3	12274450	18104	S3_12274461	0.011	0.92002	0.999999	0.000114633	0.0111624	-0.00267509
S3_12274461	3	12274461	18106	S3_12274484	0.023	0.917734	0.982289	0.207179	0.466717	0.113535
S3_12274484	3	12274484	18107	S3_12274491	0.007	0.917734	0.982289	0.207179	0.466717	0.113535
S3_12274491	3	12274491	18108	S3_12274492	0.001	1	1	1	1	0.249722
S3_1227684	3	1227684	16894	S3_1227990	0.306	0.207145	0.954801	0.215165	0.97311	0.0607416
S3_1227990	3	1227990	16897	S3_1262151	34.161	0.263814	0.963268	0.266882	0.968853	0.0691606
S3_1264311	3	1264311	16908	S3_1264313	0.002	0.876162	0.9774	0.892058	0.986226	0.0925207
S3_1264313	3	1264313	16909	S3_1400230	135.917	0.876925	0.973264	0.910316	0.99162	0.0900464
S3_12814125	3	12814125	18145	S3_13345410	531.285	0.23857	0.999986	0.250605	1	-0.100694
S3_135431141	3	135431141	20190	S3_135878009	446.868	0.111886	0.79146	0.121004	0.823079	0.0268876
S3_136502149	3	136502149	20201	S3_136502156	0.007	0.769874	0.924962	0.722053	0.895775	0.053186
S3_1400230	3	1400230	16914	S3_1408301	8.071	0.242615	0.963913	0.244932	0.968504	0.0686281
S3_140554291	3	140554291	20247	S3_142059923	1505.63	0.302135	0.94536	0.32449	0.979708	0.0393305
S3_1408352	3	1408352	16920	S3_1408353	0.001	0.230324	0.607091	0.171252	0.523482	0.0706078
S3_14202363	3	14202363	18167	S3_14236811	34.448	0.0990518	0.658879	0.202471	0.942011	0.0860519
S3_142059923	3	142059923	20254	S3_142064121	4.198	0.543842	0.937868	0.557443	0.949523	0.0671615
S3_142565633	3	142565633	20267	S3_142565648	0.015	0.697119	1	0.691016	0.995613	0.0996319
S3_142565648	3	142565648	20268	S3_143917762	1352.11	0.584425	0.869347	0.604149	0.883896	0.0757936
S3_145202591	3	145202591	20304	S3_145202600	0.009	0.12987	0.995155	0.0183857	0.374435	-0.0253134
S3_145202600	3	145202600	20305	S3_145682814	480.214	0.612043	0.985898	0.0889298	0.375807	0.0718877
S3_1530837	3	1530837	16925	S3_1530846	0.009	0.849483	0.999997	0.429076	0.710704	0.162616
S3_1530846	3	1530846	16926	S3_1530873	0.027	0.978304	0.999999	0.899059	0.958642	0.233687
S3_1530873	3	1530873	16927	S3_1530884	0.011	0.978304	0.999999	0.899059	0.958642	0.233687
S3_1530884	3	1530884	16928	S3_1557776	26.892	0.508867	0.725255	0.0377907	0.197643	0.0478695
S3_1557776	3	1557776	16932	S3_1557832	0.056	0.972416	1	0.949663	0.988231	0.218654
S3_1557832	3	1557832	16938	S3_1557846	0.014	0.188595	0.559961	0.0554709	0.303686	0.0484016
S3_1557846	3	1557846	16940	S3_1557880	0.034	0.177495	0.50916	0.0403473	0.242756	0.0407179
S3_15621609	3	15621609	18237	S3_17537488	1915.88	0.330121	0.953975	0.347851	0.979259	0.0984431
S3_160780347	3	160780347	20370	S3_160780426	0.079	1	1	1	1	0.0461872
S3_161198881	3	161198881	20376	S3_161198892	0.011	1	1	1	1	0.0442593
S3_161198892	3	161198892	20377	S3_161198897	0.005	0.514022	0.999992	0.493688	0.980014	0.0415514
S3_161198897	3	161198897	20378	S3_161199068	0.171	0.895736	0.946433	0.944405	0.971805	0.0788972
S3_161340732	3	161340732	20391	S3_162499319	1158.59	0.22948	0.999993	0.228241	0.997291	0.0237267
S3_1616211	3	1616211	16950	S3_1616287	0.076	0.253799	0.999996	0.506867	1	0.13674
S3_166057587	3	166057587	20409	S3_166621919	564.332	0.117847	0.89916	0.115167	0.888876	-0.0638994
S3_1731956	3	1731956	16966	S3_1731976	0.02	0.955211	0.988492	0.969946	0.996087	0.212927
S3_1732703	3	1732703	16977	S3_1735185	2.482	0.188392	0.906971	0.295569	1	-0.119008
S3_1735185	3	1735185	16978	S3_1735186	0.001	0.970998	0.999999	0.978049	1	0.219156
S3_1735186	3	1735186	16979	S3_1735203	0.017	0.971333	0.999999	0.978277	1	0.217993
S3_1735203	3	1735203	16980	S3_1735204	0.001	0.892559	1	0.840622	0.970469	0.206723
S3_1735204	3	1735204	16981	S3_1735205	0.001	0.892559	1	0.840622	0.970469	0.206723
S3_1735210	3	1735210	16983	S3_1842697	107.487	0.20124	0.867682	0.200959	0.867077	0.0570183
S3_173983805	3	173983805	20467	S3_173983806	0.001	1	1	1	1	0.0588578
S3_173983806	3	173983806	20468	S3_176144688	2160.88	0.503673	0.956788	0.510967	0.963691	0.0528225
S3_17537488	3	17537488	18264	S3_17537512	0.024	0.414588	1	0.409619	0.993989	0.112331
S3_17537512	3	17537512	18265	S3_17537541	0.029	0.252015	0.999999	0.252268	1	0.0925928
S3_17537541	3	17537541	18266	S3_17537642	0.101	0.565425	0.976115	0.575438	0.984721	0.175875
S3_17537642	3	17537642	18268	S3_17615553	77.911	0.162955	0.483244	0.161785	0.481505	0.0810743
S3_176144688	3	176144688	20519	S3_176792571	647.883	0.670546	0.941323	0.681821	0.949204	0.0796135
S3_17615553	3	17615553	18271	S3_17622255	6.702	0.532107	0.999992	0.61621	1	0.144757
S3_17622255	3	17622255	18275	S3_17622288	0.033	0.829111	0.973629	0.80644	0.960225	0.19809
S3_176792571	3	176792571	20521	S3_177436534	643.963	0.487707	0.999998	0.523529	1	0.0459332
S3_178076062	3	178076062	20550	S3_178163983	87.921	0.484138	0.746788	0.579359	0.816933	0.0401278
S3_17908670	3	17908670	18301	S3_17908760	0.09	0.500459	0.985219	0.515998	1	0.15922
S3_180158242	3	180158242	20583	S3_180158607	0.365	0.663013	0.923547	0.689138	0.941566	0.106718
S3_186530	3	186530	16778	S3_186557	0.027	0.950746	1	0.949168	0.99917	0.164845
S3_186557	3	186557	16780	S3_186610	0.053	0.563477	0.979824	0.569215	0.9848	0.110301
S3_186610	3	186610	16781	S3_188224	1.614	0.555141	0.952841	0.566907	0.962886	0.107664
S3_187509856	3	187509856	20667	S3_187509858	0.002	1	1	1	1	0.1056
S3_187772251	3	187772251	20679	S3_187778978	6.727	0.318328	0.971803	0.32446	0.981119	0.0737884
S3_187778978	3	187778978	20681	S3_187921262	142.284	0.0998727	0.859435	0.107939	0.893469	0.0290241
S3_187921262	3	187921262	20689	S3_188638685	717.423	0.783104	0.919753	0.815733	0.938719	0.0346091
S3_188224	3	188224	16784	S3_188381	0.157	0.967229	0.983478	0.983131	0.99153	0.166716
S3_189459171	3	189459171	20720	S3_192581325	3122.15	0.613204	1	0.637463	1	0.124338
S3_18947342	3	18947342	18351	S3_19380577	433.235	0.531295	0.943518	0.560432	0.969045	0.0361613
S3_192617967	3	192617967	20753	S3_192617968	0.001	1	1	1	1	0.246783
S3_192617968	3	192617968	20754	S3_192617976	0.008	1	1	1	1	0.246783
S3_192728489	3	192728489	20764	S3_192813651	85.162	0.168998	1	0.177669	1	0.0351308
S3_192813651	3	192813651	20765	S3_193629949	816.298	0.244102	0.630456	0.294284	0.692234	0.075
S3_19682391	3	19682391	18400	S3_19682392	0.001	0.692197	0.999969	0.391489	0.752024	0.145424
S3_197329924	3	197329924	20869	S3_197329971	0.047	0.803937	0.979553	0.808522	0.982342	0.20092
S3_197902504	3	197902504	20893	S3_197902510	0.006	0.309558	0.835477	0.0185784	0.204676	0.0305815
S3_197902512	3	197902512	20897	S3_197902516	0.004	0.198954	0.935871	0.00114069	0.0708636	-0.00655865
S3_198835840	3	198835840	20921	S3_198835944	0.104	0.774895	0.947307	0.793064	0.958348	0.0404163
S3_198835944	3	198835944	20926	S3_198835992	0.048	0.775376	0.947439	0.79351	0.958454	0.0386334
S3_198835992	3	198835992	20930	S3_199627444	791.452	0.60242	0.941191	0.627988	0.960957	0.0347667
S3_199873351	3	199873351	20939	S3_199873364	0.013	0.440553	0.999993	0.441736	1	0.13253
S3_201240898	3	201240898	21014	S3_201240909	0.011	0.822705	1	0.819155	0.99784	0.154343
S3_201240909	3	201240909	21015	S3_201241121	0.212	0.397148	0.958069	0.408504	0.97167	0.121577
S3_201241121	3	201241121	21018	S3_201284989	43.868	0.139989	0.482183	0.227794	0.615085	0.114658
S3_201284989	3	201284989	21026	S3_201284994	0.005	0.870581	0.999996	0.78384	0.948871	-0.221067
S3_201540070	3	201540070	21034	S3_201828960	288.89	0.146289	0.930689	0.157368	0.96529	0.037238
S3_201828960	3	201828960	21039	S3_201828961	0.001	1	1	1	1	0.183574
S3_201828961	3	201828961	21040	S3_201828970	0.009	0.774371	0.999999	0.771894	0.998398	0.150134
S3_202320755	3	202320755	21068	S3_202523300	202.545	0.487499	0.999999	0.487001	0.999488	0.0556526
S3_202523300	3	202523300	21069	S3_202568136	44.836	0.46139	0.999999	0.464912	1	0.0483692
S3_2030848	3	2030848	17004	S3_2030857	0.009	0.281057	0.960224	0.000796672	0.0511229	0.00593105
S3_204064882	3	204064882	21095	S3_204065275	0.393	0.242138	0.978315	0.253623	1	-0.102621
S3_204065275	3	204065275	21096	S3_204065321	0.046	0.254718	0.999997	0.266883	1	-0.104953
S3_20412019	3	20412019	18451	S3_20433163	21.144	0.6899	0.940831	0.713677	0.956906	0.194121
S3_20433163	3	20433163	18457	S3_20433180	0.017	0.76763	0.989705	0.855476	1	0.223142
S3_20433180	3	20433180	18458	S3_20433182	0.002	0.117647	0.999381	0.0492125	0.646365	0.0310094
S3_20433185	3	20433185	18461	S3_20433213	0.028	1	1	1	1	0.079084
S3_20433213	3	20433213	18462	S3_20433219	0.006	1	1	1	1	0.079084
S3_204620942	3	204620942	21121	S3_204684183	63.241	0.105816	0.889051	0.113811	0.922025	-0.0657193
S3_204684183	3	204684183	21127	S3_204684297	0.114	0.223783	0.999999	0.235944	1	0.0460923
S3_204684297	3	204684297	21128	S3_204927265	242.968	0.192759	0.999997	0.201337	1	0.0383029
S3_205290447	3	205290447	21161	S3_205290476	0.029	0.773543	0.999998	0.767451	0.996052	0.160926
S3_205290476	3	205290476	21162	S3_205291088	0.612	0.514801	1	0.631487	1	0.0438981
S3_205306688	3	205306688	21182	S3_205306690	0.002	1	1	1	1	0.0457276
S3_205702900	3	205702900	21194	S3_205704297	1.397	0.933828	0.982809	0.964706	0.998925	0.128076
S3_206126014	3	206126014	21223	S3_206126015	0.001	1	1	1	1	0.0451657
S3_206126015	3	206126015	21224	S3_206126082	0.067	0.89589	1	0.890147	0.996789	0.0376212
S3_20629529	3	20629529	18475	S3_20629552	0.023	1	1	1	1	0.249784
S3_20629552	3	20629552	18476	S3_20629556	0.004	1	1	1	1	0.249891
S3_20629556	3	20629556	18477	S3_21094668	465.112	0.524837	0.939035	0.034526	0.240848	-0.0451919
S3_206521691	3	206521691	21230	S3_206521707	0.016	1	1	1	1	0.14386
S3_206619248	3	206619248	21232	S3_206619249	0.001	1	1	1	1	0.154133
S3_207221847	3	207221847	21248	S3_207221858	0.011	0.877291	0.999999	0.742069	0.919707	-0.215086
S3_207221858	3	207221858	21249	S3_207221864	0.006	1	1	1	1	0.249913
S3_207221991	3	207221991	21252	S3_207221992	0.001	1	1	1	1	0.219978
S3_207438254	3	207438254	21271	S3_207438303	0.049	0.506104	0.999996	0.504583	0.998492	0.133835
S3_207438303	3	207438303	21273	S3_207438785	0.482	0.48274	0.9834	0.486299	0.987018	0.131026
S3_207438785	3	207438785	21275	S3_207440221	1.436	0.15697	0.958746	0.158899	0.96462	0.0511676
S3_207440221	3	207440221	21278	S3_207443700	3.479	0.192301	0.959758	0.19584	0.968548	0.0530069
S3_208416733	3	208416733	21297	S3_210408692	1991.96	0.153286	0.970826	0.158218	0.986318	-0.0813942
S3_2095150	3	2095150	17015	S3_2147011	51.861	1	1	1	1	0.0565629
S3_21094668	3	21094668	18494	S3_21099399	4.731	0.271047	0.955895	0.00048104	0.0402697	-0.00496892
S3_21099428	3	21099428	18497	S3_21099658	0.23	0.128056	0.996832	0.056971	0.664889	-0.0422447
S3_211497618	3	211497618	21386	S3_211500416	2.798	0.242576	0.909966	0.238788	0.902832	0.0728829
S3_211579644	3	211579644	21402	S3_211579645	0.001	0.967934	1	0.947467	0.989371	0.208362
S3_211579645	3	211579645	21403	S3_211579650	0.005	1	1	1	1	0.212742
S3_211579650	3	211579650	21404	S3_211579671	0.021	0.967934	1	0.947467	0.989371	0.208362
S3_211579671	3	211579671	21405	S3_211579758	0.087	0.542006	0.748455	0.469022	0.696243	0.151148
S3_212695623	3	212695623	21452	S3_213802759	1107.14	0.166812	0.807505	0.168398	0.811335	0.043181
S3_21367952	3	21367952	18519	S3_21367956	0.004	0.139603	0.717792	0.0822996	0.551125	0.0474833
S3_21367956	3	21367956	18520	S3_21367960	0.004	0.143994	0.486876	0.0527928	0.294803	0.0488774
S3_21368106	3	21368106	18529	S3_21890771	522.665	0.154055	0.630377	0.160672	0.643772	0.0407595
S3_213802759	3	213802759	21473	S3_213933527	130.768	0.228693	0.750375	0.238166	0.765758	0.0501716
S3_213933527	3	213933527	21498	S3_213933573	0.046	0.967928	0.983833	0.983702	0.991818	0.143344
S3_213933573	3	213933573	21501	S3_213933948	0.375	0.138958	0.969595	0.14617	0.99444	-0.0698661
S3_213933948	3	213933948	21507	S3_213933989	0.041	0.187098	0.999999	0.197108	1	-0.0876049
S3_213933989	3	213933989	21509	S3_213986679	52.69	0.11255	0.61581	0.115705	0.624382	0.0661607
S3_213986679	3	213986679	21512	S3_213986772	0.093	0.832293	0.99057	0.848852	1	0.228915
S3_214698980	3	214698980	21561	S3_214699001	0.021	0.257233	0.535802	0.348134	0.623326	0.0228562
S3_214919147	3	214919147	21583	S3_214919148	0.001	0.929032	1	0.92641	0.998588	0.0565906
S3_214919148	3	214919148	21584	S3_214919176	0.028	1	1	1	1	0.0607185
S3_214919180	3	214919180	21586	S3_214936041	16.861	0.922775	0.977016	0.958709	0.995857	0.187737
S3_214936041	3	214936041	21588	S3_214988101	52.06	0.281592	0.928557	0.277186	0.921265	-0.115054
S3_215764917	3	215764917	21618	S3_215764918	0.001	1	1	1	1	0.245556
S3_215764918	3	215764918	21619	S3_215764933	0.015	1	1	1	1	0.245556
S3_215764933	3	215764933	21620	S3_215764942	0.009	1	1	1	1	0.245556
S3_215851679	3	215851679	21626	S3_215853334	1.655	0.953446	0.976446	0.975775	0.987813	0.227981
S3_215857878	3	215857878	21640	S3_215868199	10.321	0.281682	0.83924	0.308061	0.877658	0.0372234
S3_215887046	3	215887046	21649	S3_216073793	186.747	0.851135	1	0.872946	1	0.0389481
S3_216188668	3	216188668	21667	S3_216188710	0.042	1	1	1	1	0.249648
S3_216234572	3	216234572	21671	S3_216372247	137.675	0.110761	0.697569	0.110022	0.695238	-0.0644544
S3_216471059	3	216471059	21709	S3_216472613	1.554	0.938591	1	0.968407	1	0.0408555
S3_216472613	3	216472613	21715	S3_216540509	67.896	0.829201	0.938284	0.855529	0.953063	0.0402151
S3_216540509	3	216540509	21723	S3_216543003	2.494	1	1	1	1	0.0443483
S3_216543003	3	216543003	21731	S3_216638634	95.631	1	1	1	1	0.0405774
S3_216638634	3	216638634	21747	S3_217152385	513.751	1	1	1	1	0.0426953
S3_217647319	3	217647319	21793	S3_217663272	15.953	0.352042	0.68134	0.393219	0.720085	0.0305368
S3_217663272	3	217663272	21814	S3_217663316	0.044	0.458705	0.924819	0.473827	0.939941	0.0534291
S3_217663316	3	217663316	21815	S3_217711935	48.619	0.404344	0.956466	0.417223	0.971579	0.0472829
S3_217821456	3	217821456	21848	S3_218328520	507.064	0.173417	0.799572	0.201239	0.861325	0.036068
S3_218328520	3	218328520	21859	S3_218328528	0.008	0.840796	1	0.838601	0.998694	0.131859
S3_218328528	3	218328528	21860	S3_218329376	0.848	0.636068	0.978896	0.645707	0.986285	0.104317
S3_218329376	3	218329376	21861	S3_218329397	0.021	0.738369	1	0.756664	1	0.111907
S3_218329397	3	218329397	21862	S3_218329409	0.012	0.920513	1	0.943321	1	0.13506
S3_218329409	3	218329409	21863	S3_218343879	14.47	0.208339	0.970648	0.217019	0.990661	0.0835425
S3_218343879	3	218343879	21867	S3_218344028	0.149	0.208197	0.969414	0.210198	0.974061	0.0802806
S3_218344028	3	218344028	21870	S3_218344038	0.01	0.269435	0.999996	0.270843	1	0.0916017
S3_218471524	3	218471524	21889	S3_218471526	0.002	0.910262	0.986089	0.89395	0.977214	0.188445
S3_218494760	3	218494760	21902	S3_218686382	191.622	0.143465	1	0.151402	1	0.0334346
S3_21890771	3	21890771	18542	S3_21895082	4.311	0.829693	0.927281	0.891783	0.961352	0.137038
S3_219141448	3	219141448	21983	S3_219141461	0.013	1	1	1	1	0.249787
S3_219141461	3	219141461	21984	S3_219141479	0.018	1	1	1	1	0.249787
S3_219141479	3	219141479	21985	S3_219141483	0.004	0.458598	0.999733	0.0354285	0.277872	0.0431943
S3_219141483	3	219141483	21986	S3_219141489	0.006	0.109603	0.999916	0.716944	1	-0.156118
S3_219593615	3	219593615	22010	S3_219593625	0.01	0.561578	0.979043	0.556458	0.97457	0.0988988
S3_220113162	3	220113162	22044	S3_220213559	100.397	0.113283	0.948703	0.11572	0.958851	0.050404
S3_220744400	3	220744400	22114	S3_220759232	14.832	0.11327	0.964297	0.446185	1	-0.122348
S3_220759232	3	220759232	22125	S3_220759237	0.005	1	1	1	1	0.231769
S3_221133053	3	221133053	22137	S3_221246059	113.006	0.156691	0.71395	0.158132	0.717224	0.0504292
S3_221246293	3	221246293	22174	S3_221246322	0.029	0.848639	1	0.859764	1	0.117029
S3_221246322	3	221246322	22175	S3_221246323	0.001	1	1	1	1	0.119136
S3_221251507	3	221251507	22182	S3_221253552	2.045	0.866667	0.989931	0.885355	1	0.230321
S3_221253552	3	221253552	22188	S3_221276601	23.049	0.139774	0.889456	0.137341	0.88168	0.0573727
S3_221276601	3	221276601	22194	S3_221276615	0.014	0.14479	0.999978	0.133699	0.960917	0.056604
S3_221276615	3	221276615	22196	S3_221276616	0.001	1	1	1	1	0.248086
S3_221276616	3	221276616	22197	S3_221287370	10.754	0.932446	0.973971	0.947679	0.981894	0.241927
S3_221372509	3	221372509	22210	S3_221492606	120.097	0.556312	0.754933	0.58034	0.771063	0.14936
S3_221492606	3	221492606	22221	S3_221492756	0.15	0.633773	0.956779	0.652018	0.970452	0.16511
S3_221492756	3	221492756	22226	S3_221495916	3.16	0.199108	0.927543	0.19683	0.922222	0.0598705
S3_221618824	3	221618824	22262	S3_221618825	0.001	0.901248	0.999997	0.833722	0.961806	0.149417
S3_221619099	3	221619099	22270	S3_221619104	0.005	0.370178	0.999891	0.278932	0.867954	-0.124093
S3_221619104	3	221619104	22271	S3_221619131	0.027	0.431221	0.999983	0.407643	0.972261	0.128903
S3_221619185	3	221619185	22277	S3_221619186	0.001	1	1	1	1	0.168581
S3_221619186	3	221619186	22278	S3_221619187	0.001	1	1	1	1	0.168581
S3_221619187	3	221619187	22279	S3_221619189	0.002	1	1	1	1	0.168581
S3_221635629	3	221635629	22287	S3_221747138	111.509	0.118282	0.758501	0.126265	0.783676	0.0372994
S3_221747138	3	221747138	22298	S3_221747141	0.003	1	1	1	1	0.186923
S3_221747141	3	221747141	22299	S3_221747142	0.001	1	1	1	1	0.186923
S3_221747142	3	221747142	22300	S3_221886836	139.694	0.479845	0.834878	0.493974	0.84708	0.14231
S3_221886836	3	221886836	22320	S3_221922244	35.408	0.170127	0.959795	0.171469	0.963571	0.0515718
S3_221958613	3	221958613	22343	S3_222576339	617.726	0.336561	0.868966	0.000313395	0.0265165	-0.00413503
S3_222576339	3	222576339	22353	S3_222576377	0.038	1	1	1	1	0.215047
S3_222812749	3	222812749	22406	S3_222812750	0.001	1	1	1	1	0.249887
S3_222812750	3	222812750	22407	S3_222812763	0.013	0.786486	0.99999	0.189476	0.490825	0.107719
S3_223322680	3	223322680	22429	S3_223387848	65.168	0.259461	0.84766	0.272954	0.869421	0.0748686
S3_22371741	3	22371741	18601	S3_22830838	459.097	0.186768	0.62845	0.204726	0.65797	0.0303579
S3_223766398	3	223766398	22466	S3_224533902	767.504	0.10019	0.316529	0.23855	0.488416	0.0750379
S3_224533902	3	224533902	22470	S3_224533917	0.015	1	1	1	1	0.161098
S3_224533917	3	224533917	22473	S3_224534016	0.099	0.952482	0.983816	0.975619	0.995694	0.149345
S3_224534016	3	224534016	22477	S3_224534017	0.001	1	1	1	1	0.155863
S3_224534017	3	224534017	22478	S3_224626621	92.604	0.115805	0.42791	0.114372	0.425255	0.0595587
S3_225114330	3	225114330	22534	S3_225129211	14.881	0.114411	0.766214	0.118855	0.780952	0.0504889
S3_225959400	3	225959400	22608	S3_225959402	0.002	0.729665	1	0.731769	1	0.179403
S3_225959402	3	225959402	22609	S3_225960704	1.302	0.807574	0.962935	0.835002	0.979151	0.202274
S3_225960704	3	225960704	22611	S3_225960860	0.156	0.914147	0.986906	0.93145	0.996202	0.204562
S3_225960860	3	225960860	22612	S3_225960906	0.046	1	1	1	1	0.198249
S3_226286855	3	226286855	22623	S3_226286856	0.001	1	1	1	1	0.24989
S3_226286856	3	226286856	22624	S3_226286873	0.017	1	1	1	1	0.24989
S3_226286873	3	226286873	22625	S3_226286874	0.001	0.874083	0.999973	0.277796	0.563734	-0.131596
S3_226286874	3	226286874	22626	S3_226287031	0.157	0.503521	0.71261	0.0509285	0.226633	0.0563267
S3_226292092	3	226292092	22632	S3_226292120	0.028	1	1	1	1	0.220963
S3_226294649	3	226294649	22641	S3_226335405	40.756	0.408474	0.699319	0.00853603	0.101093	0.022802
S3_226335405	3	226335405	22645	S3_226335406	0.001	1	1	1	1	0.249128
S3_226452364	3	226452364	22663	S3_226452626	0.262	0.66425	0.966811	0.680212	0.978359	-0.2039
S3_226452626	3	226452626	22664	S3_226452780	0.154	0.571156	0.999998	0.569543	0.998585	-0.184353
S3_227082799	3	227082799	22733	S3_227082810	0.011	0.809092	0.999988	0.424061	0.723952	0.160491
S3_227082810	3	227082810	22734	S3_227082825	0.015	1	1	1	1	0.24926
S3_227082825	3	227082825	22735	S3_227082833	0.008	0.391562	0.999725	0.134512	0.585949	-0.0844252
S3_227082833	3	227082833	22736	S3_227082870	0.037	0.601964	0.873794	0.362058	0.677662	0.133483
S3_2272451	3	2272451	17046	S3_2272491	0.04	1	1	1	1	0.246508
S3_2272491	3	2272491	17049	S3_2272493	0.002	0.696509	0.999985	0.587636	0.918511	0.18207
S3_2272493	3	2272493	17050	S3_2272494	0.001	0.696509	0.999985	0.587636	0.918511	0.18207
S3_2272676	3	2272676	17052	S3_2272706	0.03	0.928575	0.999996	0.887557	0.977659	0.234319
S3_227322331	3	227322331	22788	S3_227322335	0.004	0.896737	0.999996	0.480699	0.732154	0.172929
S3_227322335	3	227322335	22789	S3_227322365	0.03	0.419477	0.999786	0.0881033	0.458194	-0.0693154
S3_227322365	3	227322365	22790	S3_227322382	0.017	0.189529	0.652582	1.64224e-05	0.00607458	-0.000947807
S3_227322382	3	227322382	22791	S3_227322391	0.009	1	1	1	1	0.249648
S3_227322391	3	227322391	22792	S3_227322406	0.015	1	1	1	1	0.249648
S3_227322406	3	227322406	22794	S3_227322409	0.003	0.967147	1	0.838151	0.930925	0.22838
S3_227521773	3	227521773	22812	S3_227521797	0.024	1	1	1	1	0.15432
S3_227521797	3	227521797	22813	S3_227540744	18.947	0.398566	0.944208	0.812599	1	0.104365
S3_227540744	3	227540744	22818	S3_227623644	82.9	0.102562	0.999939	0.219942	1	-0.0692683
S3_2280356	3	2280356	17063	S3_2280641	0.285	0.405517	0.735932	0.401751	0.732507	0.107944
S3_2280641	3	2280641	17064	S3_2280661	0.02	0.617228	0.999989	0.588667	0.976579	0.122931
S3_2280661	3	2280661	17066	S3_2280679	0.018	1	1	1	1	0.184835
S3_2280679	3	2280679	17068	S3_2280764	0.085	0.679624	0.829193	0.624731	0.795002	0.149924
S3_2280764	3	2280764	17071	S3_2280780	0.016	1	1	1	1	0.1875
S3_2280780	3	2280780	17073	S3_2281149	0.369	0.142982	0.679178	0.106422	0.585947	0.0408429
S3_2281165	3	2281165	17075	S3_2284239	3.074	0.291902	0.935728	0.556311	1	0.13728
S3_22830838	3	22830838	18606	S3_22830839	0.001	1	1	1	1	0.100489
S3_22830839	3	22830839	18607	S3_23361797	530.958	0.373807	0.846593	0.380632	0.854287	0.045304
S3_2284239	3	2284239	17076	S3_2284249	0.01	1	1	1	1	0.143016
S3_2284249	3	2284249	17077	S3_2284250	0.001	1	1	1	1	0.143016
S3_2284250	3	2284250	17078	S3_2284259	0.009	0.196548	0.998299	0.0568282	0.536795	-0.0450568
S3_2284259	3	2284259	17079	S3_2284268	0.009	1	1	1	1	0.249787
S3_2284268	3	2284268	17080	S3_2285173	0.905	0.487371	0.764402	0.00361987	0.0658777	0.0149256
S3_2285173	3	2285173	17082	S3_2285178	0.005	0.330277	0.999724	0.090986	0.52472	-0.068358
S3_2285178	3	2285178	17083	S3_2285197	0.019	0.289182	0.999219	0.038752	0.365782	-0.0441655
S3_2285197	3	2285197	17084	S3_2285216	0.019	1	1	1	1	0.241485
S3_2285216	3	2285216	17086	S3_2286257	1.041	0.166522	0.474993	0.016081	0.147607	0.029454
S3_228587039	3	228587039	22823	S3_228587043	0.004	0.719952	0.999989	0.555259	0.878196	0.127065
S3_2286257	3	2286257	17097	S3_2286271	0.014	0.432696	0.865703	0.00474834	0.0906876	0.01626
S3_2286271	3	2286271	17098	S3_2286272	0.001	0.28076	0.999236	0.0305414	0.329568	-0.0373339
S3_2286279	3	2286279	17100	S3_2286286	0.007	0.969621	1	0.95042	0.990049	0.197503
S3_228970623	3	228970623	22843	S3_228970653	0.03	0.94914	0.999997	0.943906	0.997236	0.0775498
S3_229257977	3	229257977	22863	S3_229258003	0.026	0.384584	0.999748	0.183286	0.690176	0.0918216
S3_229258003	3	229258003	22865	S3_229258005	0.002	0.384584	0.999748	0.183286	0.690176	0.0918216
S3_229258005	3	229258005	22866	S3_229258027	0.022	1	1	1	1	0.248264
S3_229258423	3	229258423	22871	S3_229258443	0.02	0.277042	0.99961	0.221948	0.894712	0.092465
S3_229258443	3	229258443	22872	S3_229258446	0.003	1	1	1	1	0.248495
S3_229258446	3	229258446	22873	S3_229258453	0.007	0.150838	0.938797	0.0816258	0.690606	0.0475333
S3_229258453	3	229258453	22874	S3_229451767	193.314	0.123919	0.888688	0.0117699	0.273884	0.0180939
S3_229451767	3	229451767	22903	S3_229451772	0.005	0.959154	0.999993	0.367089	0.61864	0.151374
S3_229451772	3	229451772	22904	S3_229451790	0.018	1	1	1	1	0.249961
S3_229546725	3	229546725	22921	S3_229549677	2.952	0.633092	0.975947	0.637364	0.979234	0.096139
S3_229549677	3	229549677	22926	S3_229549737	0.06	0.693648	0.97024	0.709699	0.981402	0.0763355
S3_229613660	3	229613660	22955	S3_229613666	0.006	0.884136	0.962845	0.83799	0.937381	0.163591
S3_229790123	3	229790123	23003	S3_229790163	0.04	0.577033	1	0.578868	1	-0.186591
S3_230009576	3	230009576	23008	S3_230011247	1.671	0.904985	0.981536	0.932683	0.996443	0.240081
S3_230011247	3	230011247	23014	S3_230017516	6.269	0.63248	0.917076	0.641952	0.923917	-0.199256
S3_230017516	3	230017516	23025	S3_230052127	34.611	0.392989	0.984368	0.400173	0.993323	0.136988
S3_230052127	3	230052127	23027	S3_230052128	0.001	1	1	1	1	0.189086
S3_230322383	3	230322383	23070	S3_230372307	49.924	0.187014	0.999986	0.188753	1	0.0720188
S3_230897779	3	230897779	23116	S3_230897784	0.005	1	1	1	1	0.190586
S3_230897784	3	230897784	23117	S3_230897808	0.024	1	1	1	1	0.190586
S3_230897808	3	230897808	23118	S3_230897812	0.004	0.978257	0.999999	0.967206	0.994335	0.186425
S3_2310204	3	2310204	17104	S3_2310216	0.012	0.959149	1	0.977201	1	0.170907
S3_2310216	3	2310216	17105	S3_2310241	0.025	0.669352	0.999997	0.705993	1	0.129942
S3_2310241	3	2310241	17106	S3_2310254	0.013	0.796078	1	0.821863	1	0.11442
S3_2310254	3	2310254	17107	S3_2310275	0.021	0.526834	0.999999	0.527833	1	0.104482
S3_2310275	3	2310275	17109	S3_2310283	0.008	1	1	1	1	0.175865
S3_2310283	3	2310283	17110	S3_2310313	0.03	1	1	1	1	0.175865
S3_231884521	3	231884521	23169	S3_232065498	180.977	0.148834	0.966401	0.158207	0.996366	-0.0780395
S3_232065498	3	232065498	23190	S3_232090121	24.623	0.716128	0.960511	0.745581	0.980064	0.195786
S3_232090121	3	232090121	23193	S3_232118881	28.76	0.861867	0.947592	0.884174	0.959776	0.202092
S3_232118881	3	232118881	23196	S3_232139529	20.648	0.131192	0.912441	0.124817	0.889993	-0.0715048
S3_234216089	3	234216089	23277	S3_234216135	0.046	0.124527	0.939113	0.126112	0.945071	-0.070355
S3_23474086	3	23474086	18681	S3_23474743	0.657	0.105264	0.999992	0.111782	1	-0.0597728
S3_23474743	3	23474743	18683	S3_23613301	138.558	0.321665	0.951949	0.342166	0.981816	0.101637
S3_234782367	3	234782367	23298	S3_234847880	65.513	0.121164	0.680671	0.12641	0.695251	-0.0724873
S3_234902771	3	234902771	23307	S3_234902811	0.04	0.440653	0.999994	0.379935	0.928547	0.0589937
S3_234902811	3	234902811	23309	S3_234902821	0.01	0.652216	0.999963	0.555832	0.923123	0.0837845
S3_235234196	3	235234196	23319	S3_235234210	0.014	0.837193	0.999981	0.461046	0.74208	0.168391
S3_235234210	3	235234210	23320	S3_235234243	0.033	0.837193	0.999981	0.461046	0.74208	0.168391
S3_235662969	3	235662969	23343	S3_235674332	11.363	0.463117	0.973588	0.460523	0.970857	-0.164037
S3_235737335	3	235737335	23358	S3_235737338	0.003	0.195284	0.999732	0.140037	0.846587	0.0418605
S3_236018829	3	236018829	23371	S3_236018838	0.009	0.571121	0.999965	0.536987	0.969622	0.157903
S3_236018838	3	236018838	23372	S3_236018842	0.004	0.540628	0.999937	0.481731	0.9439	0.15042
S3_236018842	3	236018842	23373	S3_236018843	0.001	0.913829	0.999995	0.910506	0.998175	0.231152
S3_236018843	3	236018843	23374	S3_236018874	0.031	0.913829	0.999995	0.910506	0.998175	0.231152
S3_236018874	3	236018874	23376	S3_236018887	0.013	0.418605	0.790015	0.492124	0.856586	-0.173603
S3_236018887	3	236018887	23377	S3_236018891	0.004	0.916311	1	0.879361	0.97963	0.233173
S3_236018891	3	236018891	23378	S3_236018894	0.003	0.916311	1	0.879361	0.97963	0.233173
S3_236018894	3	236018894	23379	S3_236018907	0.013	0.990307	1	0.992532	1	0.247074
S3_236810497	3	236810497	23402	S3_236810502	0.005	0.334339	0.999912	0.232768	0.834315	-0.105339
S3_236810502	3	236810502	23404	S3_236810517	0.015	1	1	1	1	0.249938
S3_236819529	3	236819529	23410	S3_236819546	0.017	0.651678	0.999999	0.643973	0.99407	-0.197606
S3_236819546	3	236819546	23411	S3_236825376	5.83	0.840742	0.981631	0.845315	0.984297	0.225465
S3_236828196	3	236828196	23419	S3_236828197	0.001	0.740983	0.930968	0.722872	0.91952	0.0579024
S3_236828197	3	236828197	23420	S3_236828201	0.004	0.598047	0.817868	0.461467	0.718433	0.0518232
S3_236860743	3	236860743	23446	S3_236860747	0.004	0.171871	0.999217	0.140961	0.904917	0.0470407
S3_237333808	3	237333808	23478	S3_237333829	0.021	1	1	1	1	0.249931
S3_237798934	3	237798934	23535	S3_237868165	69.231	0.153279	0.999997	0.161369	1	0.0548609
S3_237868165	3	237868165	23541	S3_237916964	48.799	0.163469	0.470312	0.173279	0.484219	0.0289291
S3_237916964	3	237916964	23562	S3_237950852	33.888	0.158832	1	0.168431	1	0.0440742
S3_237950852	3	237950852	23574	S3_238072880	122.028	0.165524	0.718996	0.173006	0.735067	0.0600581
S3_238596802	3	238596802	23631	S3_238596808	0.006	1	1	1	1	0.245686
S3_238596808	3	238596808	23632	S3_238596813	0.005	1	1	1	1	0.24616
S3_238645263	3	238645263	23637	S3_238645269	0.006	0.852397	0.999998	0.842646	0.994261	0.195472
S3_238645269	3	238645269	23639	S3_238645297	0.028	1	1	1	1	0.206007
S3_238645297	3	238645297	23640	S3_238645320	0.023	0.803948	0.967166	0.817356	0.975199	0.191145
S3_238645320	3	238645320	23641	S3_238654597	9.277	0.448877	0.982479	0.448632	0.982212	0.120685
S3_238796349	3	238796349	23672	S3_238801436	5.087	0.432861	0.934387	0.455697	0.958718	0.0757086
S3_238913122	3	238913122	23679	S3_238913152	0.03	1	1	1	1	0.249842
S3_238913185	3	238913185	23683	S3_238913186	0.001	1	1	1	1	0.237965
S3_239058482	3	239058482	23699	S3_239190040	131.558	0.185385	0.916574	0.193328	0.936004	0.0747971
S3_23918688	3	23918688	18734	S3_23918714	0.026	0.865652	1	0.862529	0.998195	0.093666
S3_23918714	3	23918714	18736	S3_23922603	3.889	0.604211	0.972935	0.614221	0.980961	0.0882347
S3_239190040	3	239190040	23713	S3_239190049	0.009	1	1	1	1	0.243855
S3_239190049	3	239190049	23714	S3_239192583	2.534	0.925751	1	0.940585	1	0.239059
S3_23922603	3	23922603	18740	S3_23922627	0.024	0.65491	0.999998	0.640157	0.98867	0.085998
S3_239609222	3	239609222	23739	S3_239609223	0.001	0.632496	0.906925	0.0205184	0.163348	0.0351156
S3_239609223	3	239609223	23740	S3_239636413	27.19	0.590679	0.778264	0.00177173	0.0426236	0.0104787
S3_239636413	3	239636413	23753	S3_239636445	0.032	0.265716	0.999553	0.107086	0.634546	0.0637025
S3_239636548	3	239636548	23757	S3_239636567	0.019	0.927374	0.999999	0.806949	0.932815	0.224275
S3_239642369	3	239642369	23764	S3_239642379	0.01	0.650007	0.99995	0.586658	0.949974	0.102252
S3_240548602	3	240548602	23822	S3_240548956	0.354	0.18078	0.967134	0.19472	1	0.0638918
S3_240810266	3	240810266	23847	S3_240810273	0.007	1	1	1	1	0.232179
S3_240810273	3	240810273	23848	S3_240810309	0.036	1	1	1	1	0.232179
S3_240855446	3	240855446	23859	S3_240855511	0.065	0.979513	1	0.989456	1	0.100114
S3_240855511	3	240855511	23863	S3_241181472	325.961	0.366474	0.941792	0.372316	0.949269	0.0861837
S3_241181472	3	241181472	23875	S3_241181496	0.024	0.454544	0.999999	0.450257	0.995271	0.0982175
S3_241182724	3	241182724	23879	S3_241182780	0.056	0.787522	0.921569	0.817442	0.938911	0.0712567
S3_241182780	3	241182780	23881	S3_241210852	28.072	0.118118	0.525724	0.118454	0.526471	0.0384599
S3_241210852	3	241210852	23890	S3_241264055	53.203	0.171865	0.611711	0.183212	0.631582	0.0781418
S3_241264055	3	241264055	23904	S3_241265416	1.361	0.980644	0.990275	0.989806	0.99489	0.217696
S3_241265416	3	241265416	23909	S3_241272013	6.597	0.11142	1	0.118836	1	0.0284344
S3_241272013	3	241272013	23911	S3_241390352	118.339	0.791209	1	0.791209	1	0.0398892
S3_241390352	3	241390352	23929	S3_241390702	0.35	0.902807	1	0.917777	1	0.0605527
S3_241390702	3	241390702	23930	S3_241403201	12.499	0.597599	1	0.597599	1	0.0410244
S3_241403201	3	241403201	23942	S3_241426496	23.295	0.894512	1	0.944642	1	0.0503707
S3_241426496	3	241426496	23955	S3_241426538	0.042	0.577516	0.921569	0.600388	0.93964	0.053484
S3_241426538	3	241426538	23957	S3_241428477	1.939	0.629032	1	0.629032	1	0.0516068
S3_241428477	3	241428477	23959	S3_241474740	46.263	0.920151	0.959245	0.959245	0.97941	0.0520164
S3_241947271	3	241947271	24001	S3_241956067	8.796	0.5407	0.934037	0.542046	0.935199	0.149258
S3_241956067	3	241956067	24006	S3_241956079	0.012	1	1	1	1	0.183264
S3_242566979	3	242566979	24072	S3_242567027	0.048	1	1	1	1	0.142041
S3_242676007	3	242676007	24101	S3_242789373	113.366	0.161526	0.961138	0.163949	0.968319	0.0532295
S3_242789373	3	242789373	24113	S3_242790701	1.328	0.797384	0.916052	0.822701	0.93048	0.200952
S3_242790742	3	242790742	24117	S3_242790754	0.012	1	1	1	1	0.239452
S3_242790754	3	242790754	24118	S3_242790774	0.02	1	1	1	1	0.241485
S3_242790774	3	242790774	24119	S3_242790780	0.006	1	1	1	1	0.241412
S3_242791965	3	242791965	24125	S3_242791966	0.001	1	1	1	1	0.240665
S3_242791966	3	242791966	24126	S3_242791972	0.006	0.404562	0.999923	0.250761	0.787235	-0.118892
S3_2435636	3	2435636	17112	S3_2435739	0.103	0.844041	0.95721	0.916214	0.997295	0.0560437
S3_243748544	3	243748544	24154	S3_244225907	477.363	0.381785	0.63352	0.264519	0.527326	0.118564
S3_244225907	3	244225907	24157	S3_244225924	0.017	1	1	1	1	0.228374
S3_244225924	3	244225924	24159	S3_244225943	0.019	1	1	1	1	0.228374
S3_244452990	3	244452990	24168	S3_244452991	0.001	1	1	1	1	0.247665
S3_244452991	3	244452991	24169	S3_244453018	0.027	0.950485	0.999999	0.856695	0.94938	0.229723
S3_244598906	3	244598906	24210	S3_244598907	0.001	0.723919	0.999997	0.683515	0.97169	0.123497
S3_244673071	3	244673071	24236	S3_244676187	3.116	0.895508	0.981208	0.943819	1	0.11463
S3_244676187	3	244676187	24244	S3_244704482	28.295	0.595495	0.968076	0.634615	0.999369	0.0746468
S3_244800173	3	244800173	24267	S3_244806700	6.527	0.239395	1	0.248131	1	0.0928359
S3_244806700	3	244806700	24271	S3_244843885	37.185	0.74661	0.972011	0.767924	0.985788	0.192777
S3_245624546	3	245624546	24416	S3_245624559	0.013	0.974457	0.991386	0.986532	0.99751	0.24339
S3_245624559	3	245624559	24419	S3_245635134	10.575	0.843753	0.946651	0.849319	0.949768	0.224925
S3_245635134	3	245635134	24423	S3_245669570	34.436	0.154335	0.956548	0.15806	0.968023	0.0607183
S3_246655872	3	246655872	24492	S3_246655919	0.047	0.109733	1	0.112069	1	0.0331921
S3_246655919	3	246655919	24496	S3_246740399	84.48	0.116079	1	0.118211	1	0.0359209
S3_246873783	3	246873783	24541	S3_246873817	0.034	0.960784	1	0.980044	1	0.0528725
S3_246873876	3	246873876	24546	S3_246873903	0.027	0.904715	0.999999	0.0269497	0.172592	0.0409696
S3_246949886	3	246949886	24566	S3_246949892	0.006	1	1	1	1	0.24937
S3_246949892	3	246949892	24567	S3_246949917	0.025	1	1	1	1	0.24937
S3_246949917	3	246949917	24568	S3_246949932	0.015	0.825387	0.999959	0.177906	0.464246	-0.105201
S3_246949932	3	246949932	24569	S3_246949961	0.029	0.625354	0.794101	0.0299669	0.173834	0.0431943
S3_246949961	3	246949961	24570	S3_246949972	0.011	0.896773	0.999993	0.611439	0.82572	0.194302
S3_247002198	3	247002198	24572	S3_247002204	0.006	1	1	1	1	0.0531099
S3_247002204	3	247002204	24573	S3_247090340	88.136	1	1	1	1	0.055837
S3_247090340	3	247090340	24595	S3_247437842	347.502	0.789691	1	0.806882	1	0.0465141
S3_247437842	3	247437842	24644	S3_247437849	0.007	1	1	1	1	0.0554857
S3_247437849	3	247437849	24646	S3_247456200	18.351	0.921285	1	0.919697	0.999138	0.05516
S3_247456200	3	247456200	24657	S3_247461839	5.639	0.685269	0.961257	0.694109	0.967437	0.0522834
S3_247492032	3	247492032	24683	S3_247546433	54.401	0.164204	0.634671	0.312236	0.875181	0.0594187
S3_247546433	3	247546433	24695	S3_247557458	11.025	0.161008	0.71641	0.316908	1	0.05234
S3_247557458	3	247557458	24709	S3_247557523	0.065	0.859031	1	0.859031	1	0.0507812
S3_247659818	3	247659818	24721	S3_247659846	0.028	1	1	1	1	0.24937
S3_247673776	3	247673776	24735	S3_247793278	119.502	0.142292	1	0.145844	1	0.0348297
S3_247837782	3	247837782	24763	S3_247964682	126.9	0.89441	1	0.89441	1	0.049827
S3_248133471	3	248133471	24842	S3_248133548	0.077	0.89701	0.95167	0.945556	0.977082	0.234124
S3_248133548	3	248133548	24845	S3_248133569	0.021	1	1	1	1	0.238082
S3_248636985	3	248636985	24862	S3_248636989	0.004	1	1	1	1	0.115225
S3_248637131	3	248637131	24864	S3_248637146	0.015	1	1	1	1	0.235905
S3_248715343	3	248715343	24868	S3_248715346	0.003	0.989084	1	0.989541	1	0.243639
S3_248715346	3	248715346	24869	S3_248715355	0.009	0.895264	0.999997	0.864441	0.982631	0.225804
S3_248715355	3	248715355	24870	S3_248715363	0.008	0.905146	0.999997	0.873564	0.982397	0.226815
S3_248715363	3	248715363	24871	S3_248715384	0.021	1	1	1	1	0.244732
S3_249804047	3	249804047	25064	S3_249804051	0.004	1	1	1	1	0.13509
S3_249804072	3	249804072	25067	S3_249804098	0.026	0.675751	0.999957	0.377589	0.747477	0.138652
S3_249804098	3	249804098	25070	S3_249804105	0.007	0.675751	0.999957	0.377589	0.747477	0.138652
S3_249926778	3	249926778	25100	S3_249946343	19.565	0.202236	0.622969	0.206821	0.629992	0.103706
S3_249946343	3	249946343	25108	S3_249946382	0.039	1	1	1	1	0.210769
S3_249946382	3	249946382	25111	S3_249949606	3.224	0.176364	0.947956	0.183125	0.965957	-0.0910279
S3_24996458	3	24996458	18795	S3_24996459	0.001	1	1	1	1	0.0421713
S3_250215407	3	250215407	25156	S3_250215647	0.24	0.159901	0.999997	0.164184	1	-0.0800308
S3_250552277	3	250552277	25211	S3_250552328	0.051	1	1	1	1	0.243907
S3_250579258	3	250579258	25217	S3_250579285	0.027	1	1	1	1	0.0676786
S3_250926632	3	250926632	25249	S3_250945077	18.445	0.849455	1	0.849455	1	0.0480217
S3_250955352	3	250955352	25268	S3_250955373	0.021	1	1	1	1	0.232746
S3_250955373	3	250955373	25269	S3_250955377	0.004	1	1	1	1	0.232746
S3_250955377	3	250955377	25270	S3_250955408	0.031	0.972961	0.999999	0.937401	0.981554	0.224514
S3_250956125	3	250956125	25278	S3_250985352	29.227	0.301933	0.64065	0.31246	0.651722	0.0328256
S3_250985352	3	250985352	25280	S3_251083606	98.254	1	1	1	1	0.0514347
S3_251083700	3	251083700	25303	S3_251083708	0.008	0.902879	1	0.916475	1	0.179352
S3_251083708	3	251083708	25304	S3_251083719	0.011	0.591996	0.999998	0.591895	0.999913	0.16501
S3_251083719	3	251083719	25306	S3_251138411	54.692	0.323187	0.999986	0.318864	0.993276	0.101786
S3_25111526	3	25111526	18808	S3_25111528	0.002	0.980024	1	0.986258	1	0.213053
S3_25111528	3	25111528	18810	S3_25111529	0.001	0.978615	1	0.985234	1	0.205905
S3_25144595	3	25144595	18815	S3_25144616	0.021	0.953604	0.981123	0.976063	0.99261	0.226695
S3_25144616	3	25144616	18816	S3_25151833	7.217	0.882278	0.955012	0.917587	0.973934	0.224338
S3_25151833	3	25151833	18818	S3_25151847	0.014	1	1	1	1	0.235477
S3_25151847	3	25151847	18822	S3_25151998	0.151	0.948453	0.986727	0.961074	0.99327	0.236819
S3_25151998	3	25151998	18824	S3_25477126	325.128	0.103165	0.580729	0.107806	0.593647	-0.0747527
S3_251738275	3	251738275	25396	S3_251738287	0.012	0.115331	0.999515	0.113211	0.990287	-0.0636562
S3_251738287	3	251738287	25397	S3_251738292	0.005	0.987306	0.999999	0.989451	1	0.193708
S3_251738292	3	251738292	25398	S3_251738312	0.02	0.129771	0.999543	0.109294	0.917298	-0.0643796
S3_251738312	3	251738312	25399	S3_251738317	0.005	0.128017	0.999125	0.112535	0.936762	-0.0651311
S3_251738317	3	251738317	25400	S3_251738323	0.006	0.128017	0.999125	0.112535	0.936762	-0.0651311
S3_251874541	3	251874541	25417	S3_252089466	214.925	0.184984	0.650483	0.190026	0.659287	-0.103808
S3_252089466	3	252089466	25446	S3_252190877	101.411	0.132647	0.940091	0.131313	0.935354	-0.0711494
S3_252193305	3	252193305	25465	S3_252193871	0.566	1	1	1	1	0.0369822
S3_252193871	3	252193871	25471	S3_252208774	14.903	0.872787	1	0.932596	1	0.0548351
S3_252250943	3	252250943	25497	S3_252314329	63.386	0.184444	0.910054	0.183717	0.90826	-0.0884109
S3_252338118	3	252338118	25515	S3_252339487	1.369	0.918743	1	0.961043	1	0.0513956
S3_252339487	3	252339487	25527	S3_252341312	1.825	0.868388	1	0.890717	1	0.0479597
S3_252341363	3	252341363	25533	S3_252341364	0.001	0.325667	0.999693	0.200871	0.785124	-0.103584
S3_252571327	3	252571327	25555	S3_252571553	0.226	0.619088	0.913087	0.635049	0.924783	0.155079
S3_252571553	3	252571553	25558	S3_252572396	0.843	0.187421	0.999995	0.1847	0.99271	0.0514846
S3_252572396	3	252572396	25561	S3_252574686	2.29	0.953804	1	0.976422	1	0.0558568
S3_252739083	3	252739083	25593	S3_252739092	0.009	1	1	1	1	0.069375
S3_252758461	3	252758461	25597	S3_252758636	0.175	0.957551	1	0.964473	1	0.217683
S3_252758636	3	252758636	25599	S3_252758657	0.021	1	1	1	1	0.221347
S3_252873363	3	252873363	25602	S3_252884003	10.64	0.132212	0.8409	0.13778	0.858425	0.0399645
S3_252884003	3	252884003	25610	S3_252884042	0.039	0.849071	0.958721	0.920945	0.998475	0.0587283
S3_252884042	3	252884042	25611	S3_252929541	45.499	0.932949	1	0.964389	1	0.0640114
S3_253658895	3	253658895	25696	S3_253668261	9.366	0.496563	0.99999	0.486922	0.990235	0.0725101
S3_253668261	3	253668261	25708	S3_253671290	3.029	0.11738	0.690701	0.10729	0.660348	0.042378
S3_253739681	3	253739681	25725	S3_253759281	19.6	0.147916	0.999963	0.177307	1	0.0413727
S3_253759281	3	253759281	25727	S3_253927323	168.042	0.682559	0.952837	0.861944	1	0.0591231
S3_253943778	3	253943778	25775	S3_253943790	0.012	0.989157	1	0.986938	0.998878	0.205242
S3_253943790	3	253943790	25777	S3_253943818	0.028	0.989157	1	0.986938	0.998878	0.205242
S3_254487613	3	254487613	25860	S3_254487639	0.026	1	1	1	1	0.209369
S3_254842708	3	254842708	25929	S3_254842710	0.002	0.103163	0.992913	0.019719	0.434101	-0.0259331
S3_254849762	3	254849762	25936	S3_254853293	3.531	1	1	1	1	0.0480692
S3_254853293	3	254853293	25943	S3_254859094	5.801	1	1	1	1	0.0496558
S3_254859094	3	254859094	25947	S3_254962972	103.878	1	1	1	1	0.0382169
S3_254962972	3	254962972	25961	S3_254981291	18.319	1	1	1	1	0.0406244
S3_255112839	3	255112839	25984	S3_255112849	0.01	1	1	1	1	0.165349
S3_255112849	3	255112849	25985	S3_255112862	0.013	1	1	1	1	0.165349
S3_255116250	3	255116250	25990	S3_255132018	15.768	1	1	1	1	0.0546676
S3_255132018	3	255132018	26006	S3_255132569	0.551	0.873125	1	0.932763	1	0.0525585
S3_255198564	3	255198564	26026	S3_255260763	62.199	0.533444	1	0.533444	1	0.0433503
S3_255260763	3	255260763	26035	S3_255274653	13.89	0.591578	1	0.591578	1	0.0440832
S3_255274653	3	255274653	26038	S3_255276606	1.953	1	1	1	1	0.0403324
S3_255276606	3	255276606	26040	S3_255276786	0.18	1	1	1	1	0.0354848
S3_255276786	3	255276786	26046	S3_255277281	0.495	0.650298	1	0.66107	1	0.043881
S3_255277281	3	255277281	26049	S3_255280184	2.903	0.69447	1	0.706729	1	0.0466895
S3_255280184	3	255280184	26050	S3_255411334	131.15	0.671131	1	0.719617	1	0.0478089
S3_255643632	3	255643632	26088	S3_255662046	18.414	0.473125	0.898753	0.51358	0.936389	0.0640612
S3_255662046	3	255662046	26091	S3_255681469	19.423	0.920686	1	0.956854	1	0.102904
S3_255861841	3	255861841	26121	S3_255865458	3.617	0.793121	0.985891	0.800396	0.990402	0.148873
S3_255865458	3	255865458	26123	S3_255865494	0.036	0.729541	0.985568	0.730747	0.986382	0.146257
S3_255865494	3	255865494	26124	S3_255865517	0.023	0.742479	1	0.736536	0.99599	0.147263
S3_255865517	3	255865517	26126	S3_255955815	90.298	0.222363	0.973671	0.23115	0.992721	-0.0960208
S3_256199132	3	256199132	26170	S3_256199139	0.007	1	1	1	1	0.0838924
S3_256488224	3	256488224	26233	S3_256532044	43.82	0.775731	1	0.788561	1	0.0508581
S3_256532044	3	256532044	26246	S3_256926038	393.994	0.775171	1	0.788034	1	0.0529004
S3_257001301	3	257001301	26296	S3_257001419	0.118	0.6828	0.973995	0.683424	0.974439	0.0791952
S3_257001419	3	257001419	26298	S3_257009802	8.383	0.492511	1	0.497306	1	0.0571246
S3_257009802	3	257009802	26313	S3_257009821	0.019	0.411082	1	0.413173	1	0.0556328
S3_257124604	3	257124604	26320	S3_257124619	0.015	1	1	1	1	0.214445
S3_257124619	3	257124619	26321	S3_257124633	0.014	0.961166	0.99007	0.979032	0.999229	0.212476
S3_257124633	3	257124633	26322	S3_257124682	0.049	0.475857	0.986626	0.479122	0.990005	0.160474
S3_257124682	3	257124682	26324	S3_257133212	8.53	0.917513	0.991145	0.938398	1	0.241366
S3_257171893	3	257171893	26334	S3_257172995	1.102	0.93062	1	0.964164	1	0.0381369
S3_257172995	3	257172995	26338	S3_257172997	0.002	0.896053	1	0.896053	1	0.0363724
S3_257190207	3	257190207	26348	S3_257190219	0.012	0.87775	0.999999	0.746536	0.922231	0.214591
S3_257190219	3	257190219	26349	S3_257190220	0.001	1	1	1	1	0.247165
S3_257190220	3	257190220	26350	S3_257190227	0.007	0.853673	0.999998	0.728851	0.924002	0.212137
S3_257190227	3	257190227	26351	S3_257190243	0.016	0.853673	0.999998	0.728851	0.924002	0.212137
S3_257192064	3	257192064	26354	S3_257192161	0.097	0.188875	0.941988	0.0351801	0.406544	0.0302572
S3_257192161	3	257192161	26361	S3_257192170	0.009	0.555246	0.999931	0.256637	0.67981	0.110481
S3_257192170	3	257192170	26362	S3_257192184	0.014	0.988418	1	0.98431	0.99792	0.198062
S3_257192184	3	257192184	26363	S3_257193364	1.18	0.141874	0.646585	0.0707844	0.456712	0.0374478
S3_257225280	3	257225280	26374	S3_257225287	0.007	0.235721	0.999829	0.196854	0.913689	0.0615979
S3_257225287	3	257225287	26376	S3_257225303	0.016	0.235721	0.999829	0.196854	0.913689	0.0615979
S3_257225304	3	257225304	26378	S3_257225305	0.001	0.340852	0.746561	0.415358	0.824126	0.0600154
S3_257225308	3	257225308	26381	S3_257225309	0.001	0.168908	0.503379	0.127003	0.436492	0.0749666
S3_257231715	3	257231715	26388	S3_257238221	6.506	0.133768	0.966461	0.328473	1	-0.113032
S3_257238255	3	257238255	26394	S3_257243531	5.276	0.153697	0.738562	0.273153	0.984595	0.0396429
S3_257243531	3	257243531	26400	S3_257284843	41.312	0.102106	0.830856	0.255926	1	-0.0879472
S3_257296504	3	257296504	26442	S3_257296638	0.134	0.705257	0.839796	0.787074	0.887172	0.0529086
S3_257476217	3	257476217	26479	S3_257476222	0.005	1	1	1	1	0.0572032
S3_257476222	3	257476222	26480	S3_257477351	1.129	1	1	1	1	0.0592854
S3_257477351	3	257477351	26483	S3_257479398	2.047	1	1	1	1	0.0542748
S3_257479398	3	257479398	26486	S3_257479471	0.073	1	1	1	1	0.0440823
S3_257479471	3	257479471	26490	S3_257494749	15.278	1	1	1	1	0.0444377
S3_257494749	3	257494749	26501	S3_257518501	23.752	1	1	1	1	0.0516383
S3_257518501	3	257518501	26505	S3_257518980	0.479	1	1	1	1	0.0512326
S3_257518980	3	257518980	26508	S3_257519001	0.021	1	1	1	1	0.0512326
S3_257519001	3	257519001	26509	S3_257519025	0.024	0.960842	1	0.980073	1	0.0516288
S3_257519025	3	257519025	26511	S3_257592584	73.559	0.95413	1	0.976584	1	0.049868
S3_257717545	3	257717545	26556	S3_257717585	0.04	0.960764	1	0.980035	1	0.0533005
S3_257717585	3	257717585	26558	S3_257718788	1.203	1	1	1	1	0.0507015
S3_27245214	3	27245214	18887	S3_27245249	0.035	0.247446	0.999591	0.158119	0.799051	0.074984
S3_27245292	3	27245292	18892	S3_27245345	0.053	0.493897	0.720838	0.000249255	0.0161935	0.00393782
S3_2797671	3	2797671	17135	S3_2994674	197.003	0.109303	0.941274	0.11701	0.973893	0.0389287
S3_28073776	3	28073776	18911	S3_28075096	1.32	0.310867	0.742094	0.324559	0.758261	-0.137139
S3_28341611	3	28341611	18927	S3_28869534	527.923	0.272463	0.906005	0.283763	0.924601	0.092089
S3_29429870	3	29429870	18960	S3_29462005	32.135	0.185178	0.912522	0.183702	0.908879	0.0459345
S3_2994674	3	2994674	17142	S3_3008323	13.649	0.131167	0.999994	0.132532	1	0.0398099
S3_3008323	3	3008323	17147	S3_3008372	0.049	0.374727	0.721637	0.452655	0.793131	0.0299294
S3_3008372	3	3008372	17150	S3_3020557	12.185	0.391343	0.722319	0.484132	0.803401	0.0302641
S3_3020557	3	3020557	17156	S3_3020627	0.07	0.962099	1	0.980664	1	0.0547614
S3_3067946	3	3067946	17161	S3_3067984	0.038	0.303951	0.999989	0.539398	1	0.154562
S3_3067984	3	3067984	17162	S3_3067990	0.006	0.593282	0.999999	0.56301	0.974153	0.112967
S3_30890903	3	30890903	19019	S3_31152972	262.069	0.117647	1	0.121527	1	0.0351105
S3_31152972	3	31152972	19026	S3_31300663	147.691	0.904523	1	0.904523	1	0.0453286
S3_31300663	3	31300663	19031	S3_31309889	9.226	1	1	1	1	0.0463035
S3_31309889	3	31309889	19037	S3_31317677	7.788	0.954424	1	0.976731	1	0.0443195
S3_31329338	3	31329338	19054	S3_31329828	0.49	0.954377	1	0.976707	1	0.0452182
S3_31506406	3	31506406	19069	S3_31506407	0.001	0.987446	1	0.986737	0.999641	0.178696
S3_31506407	3	31506407	19070	S3_31506439	0.032	0.987446	1	0.986737	0.999641	0.178696
S3_31506964	3	31506964	19075	S3_31870966	364.002	0.128607	0.857245	0.124364	0.842987	-0.0706312
S3_3179093	3	3179093	17170	S3_3179101	0.008	0.774194	0.999993	0.545803	0.839634	0.12962
S3_3179101	3	3179101	17171	S3_3179109	0.008	0.931533	0.999998	0.910895	0.988858	0.15942
S3_3179109	3	3179109	17172	S3_3179126	0.017	0.832616	0.999999	0.732528	0.937971	0.153336
S3_3179126	3	3179126	17173	S3_3179128	0.002	0.832616	0.999999	0.732528	0.937971	0.153336
S3_3179128	3	3179128	17174	S3_3180013	0.885	0.200821	0.880449	0.000487286	0.0433702	-0.00455627
S3_3180013	3	3180013	17175	S3_3180032	0.019	0.991687	0.999999	0.91404	0.960053	0.238638
S3_32344333	3	32344333	19112	S3_32656292	311.959	0.912423	1	0.954409	1	0.0469406
S3_32826965	3	32826965	19140	S3_32826982	0.017	0.959287	0.989582	0.979164	0.999782	0.2461
S3_3333342	3	3333342	17183	S3_3333343	0.001	1	1	1	1	0.178889
S3_3333343	3	3333343	17184	S3_3342631	9.288	0.918413	0.975664	0.9573	0.996106	0.179622
S3_3342631	3	3342631	17187	S3_3342679	0.048	0.734883	0.999999	0.744332	1	0.171297
S3_3342679	3	3342679	17189	S3_3358677	15.998	0.569298	0.945415	0.601496	0.971783	0.0983547
S3_3358677	3	3358677	17192	S3_3358703	0.026	0.57068	0.939168	0.607452	0.968953	0.0863989
S3_3358703	3	3358703	17193	S3_3358708	0.005	1	1	1	1	0.141067
S3_3358708	3	3358708	17194	S3_3358744	0.036	0.519014	1	0.533637	1	0.0808492
S3_33665263	3	33665263	19155	S3_33665275	0.012	0.919944	0.999998	0.0505155	0.234332	0.0561023
S3_3382725	3	3382725	17198	S3_3382740	0.015	0.924896	0.999999	0.808036	0.934692	0.19593
S3_3382740	3	3382740	17199	S3_3392344	9.604	0.196464	0.770877	0.000335918	0.0318757	-0.00416961
S3_3392351	3	3392351	17203	S3_3392376	0.025	0.910823	0.968757	0.455389	0.684998	0.166624
S3_3392376	3	3392376	17204	S3_3421855	29.479	0.114325	0.500568	0.0511562	0.334842	-0.0539172
S3_3421855	3	3421855	17206	S3_3421858	0.003	1	1	1	1	0.239902
S3_3421858	3	3421858	17208	S3_3421865	0.007	0.185441	0.999523	0.151383	0.903083	-0.0787018
S3_3421865	3	3421865	17209	S3_3421867	0.002	1	1	1	1	0.170553
S3_3421878	3	3421878	17212	S3_3421910	0.032	0.127084	0.999102	0.0754164	0.769657	-0.0491928
S3_3492167	3	3492167	17215	S3_3492209	0.042	0.746734	0.999987	0.452428	0.77837	0.165764
S3_3492209	3	3492209	17219	S3_3492286	0.077	0.344071	0.600783	0.256652	0.518878	0.124513
S3_3492286	3	3492286	17220	S3_3492322	0.036	0.736723	0.999966	0.510414	0.832328	-0.17669
S3_3492322	3	3492322	17222	S3_3492366	0.044	0.461005	0.82588	0.316152	0.683931	0.137759
S3_3492366	3	3492366	17223	S3_3503643	11.277	0.599672	0.837031	0.323037	0.614342	0.13661
S3_3508917	3	3508917	17229	S3_3508925	0.008	0.378502	0.948358	0.310097	0.858394	0.087966
S3_3508925	3	3508925	17230	S3_3508937	0.012	0.294486	0.999872	0.199732	0.823449	0.0617143
S3_3554285	3	3554285	17242	S3_3554328	0.043	1	1	1	1	0.249215
S3_3554328	3	3554328	17244	S3_3554466	0.138	0.205025	0.460826	0.029168	0.173815	0.0426112
S3_3554466	3	3554466	17251	S3_3614311	59.845	0.136585	0.514676	0.0205432	0.199602	-0.0343589
S3_35605821	3	35605821	19174	S3_36957177	1351.36	0.371774	0.932612	0.399129	0.966313	-0.15092
S3_3614311	3	3614311	17261	S3_3614318	0.007	0.797342	0.947963	0.610862	0.829737	0.176895
S3_3614318	3	3614318	17262	S3_3614345	0.027	0.990562	1	0.980359	0.994837	0.22311
S3_3614345	3	3614345	17263	S3_3754088	139.743	0.36163	0.751706	0.109631	0.413887	0.0783726
S3_3754096	3	3754096	17273	S3_3754097	0.001	1	1	1	1	0.0775639
S3_3754115	3	3754115	17275	S3_3754121	0.006	0.781133	0.999997	0.63251	0.899849	0.176913
S3_3754121	3	3754121	17276	S3_3754123	0.002	0.781133	0.999997	0.63251	0.899849	0.176913
S3_3754124	3	3754124	17278	S3_3754129	0.005	0.404021	0.999977	0.288138	0.844477	0.0582231
S3_3754227	3	3754227	17280	S3_3754231	0.004	0.980673	0.999999	0.979389	0.999343	0.107451
S3_3754231	3	3754231	17281	S3_3754257	0.026	0.150911	0.999026	0.0727086	0.69344	0.0442302
S3_39189	3	39189	16751	S3_39275	0.086	0.312956	0.98355	0.312701	0.98315	-0.127336
S3_40054596	3	40054596	19195	S3_40054980	0.384	0.61622	0.876499	0.611767	0.873327	0.0777977
S3_40054980	3	40054980	19197	S3_40059026	4.046	0.631132	0.882661	0.627009	0.879773	0.0798464
S3_40059026	3	40059026	19199	S3_40062581	3.555	0.97452	1	0.987392	1	0.0967286
S3_40093978	3	40093978	19212	S3_40109268	15.29	0.667133	1	0.659818	0.994503	0.0669978
S3_40109268	3	40109268	19215	S3_40122349	13.081	0.667359	1	0.660057	0.994514	0.0665081
S3_4012657	3	4012657	17296	S3_4063222	50.565	0.918803	1	0.956002	1	0.0506254
S3_4063222	3	4063222	17302	S3_4063295	0.073	0.826831	0.951973	0.906663	0.996871	0.046331
S3_4063295	3	4063295	17307	S3_4170318	107.023	0.848739	1	0.848739	1	0.0519547
S3_41303616	3	41303616	19244	S3_41303625	0.009	1	1	1	1	0.239332
S3_4210079	3	4210079	17317	S3_4221652	11.573	0.420036	0.823937	0.458254	0.860604	0.0274609
S3_4400117	3	4400117	17326	S3_4400130	0.013	1	1	1	1	0.180516
S3_4400130	3	4400130	17327	S3_4400134	0.004	0.864883	1	0.875359	1	0.175138
S3_4400134	3	4400134	17328	S3_4400886	0.752	0.989253	1	0.994401	1	0.193074
S3_4400886	3	4400886	17332	S3_4497720	96.834	0.582049	0.823094	0.602851	0.837674	0.153031
S3_44281913	3	44281913	19289	S3_45443771	1161.86	0.437197	0.999999	0.645516	1	0.139443
S3_4497720	3	4497720	17350	S3_4552428	54.708	0.139165	0.944258	0.147228	0.971229	0.0403326
S3_45443771	3	45443771	19292	S3_45443790	0.019	0.111156	0.999996	0.106042	0.976725	-0.0580027
S3_45443790	3	45443790	19293	S3_46163812	720.022	0.150948	0.965067	0.157597	0.986095	-0.0792931
S3_4552428	3	4552428	17356	S3_4552433	0.005	0.960833	1	0.979237	1	0.0518101
S3_4798340	3	4798340	17366	S3_4798352	0.012	0.868243	1	0.865978	0.998695	0.173188
S3_4814539	3	4814539	17370	S3_4814650	0.111	0.867249	0.975609	0.928795	1	0.0896469
S3_4856750	3	4856750	17378	S3_4856769	0.019	0.99052	1	0.995015	1	0.225689
S3_4856769	3	4856769	17380	S3_4856790	0.021	0.854999	0.999999	0.857386	1	0.203613
[truncated: 4,746 more rows]

## Sheet: Table S7
Accession Code	Mean Peduncle Length (cm)
CB5	2.03
CB8	3.96
CB11	7.1
CB12	7.06667
CB13	4.71
CB14	4.37333
CB16	5.95333
CB17	5.48
CB18	5.09333
CB24	6.28
CB28	6.29333
CB30	3.19333
CB33	10.1867
CB34	4.5
CB35	4.54
CB37	4.54
CB38	3.9
CB39	5.62
CB40	2.47
CB41	5.2
CB42	4.53
CB43	4.92
CB44	6.84
CB51	3.57
CB52	4.34
CB53	4.1
CB54	4.45
CB55	2.5
CB56	5.38
CB57	6.08
CB58	3.49
CB59	4.47
CB60	4.65
CB61	6.06
CB63	4.34
CB64	5.82667
CB73	4.03
CB80	5.85333
CB81	6.22
CB83	4.06667
CB84	4.88667
CB86	13.42
CB87	7.12
CB89	6.32
CB91	7.49
CB93	1.96
CB95	4.37333
CB96	5.85833
CB97	2.67333
CB98	5.89333
CB99	5.36
CB100	5.07333
CB101	3.41
CB102	7.73333
CB103	4.19
CB104	5.9
CB105	5.33
CB106	5.16667
CB107	3.01333
CB108	3.99333
CB109	5.44
CB110	3.41333
CB112	3.66
CB113	7.02
CB114	6.50667
CB118	5.82
CB119	6.38
CB121	4.38
CB122	3.78
CB125	4.34
CB130	5.55
CB131	7.13
CB136	6.66
CB137	3.18
CB141	7.7
CB143	6
CB145	3.74667
CB146	6.8
CB148	5.22
CB149	5.07
CB151	5.6
CB152	6.08
CB153	6.42
CB154	5.57
CB155	4.32
CB156	4.44
CB159	6.54667
CB160	5.79
CB163	9.16
CB164	5.04
CB165	7.4
CB166	5.32
CB168	5.74667
CB169	3.9
CB170	6.29
CB171	6.2
CB178	7.06
CB179	3.92
CB180	6.43333
CB181	6.39
CB182	6.59333
CB183	7.84
CB184	6.09
CB185	4.45333
CB186	6.44
CB187	5.29
CB188	6.82
CB189	5.72667
CB190	5.43
CB193	6.02
CB194	5.65333
CB195	4.86667
CB196	4.3
CB197	4.16667
CB198	5.45333
CB199	5.56
CB200	8.52
CB201	5.79333
CB202	7.51333
CB203	6.00667
CB204	6.42
CB205	5.38667
CB206	6.9
CB208	5.89
CB209	6
CB211	5.93333
CB212	6.32
CB214	5.84667
CB215	6.1
CB216	5.66667
CB217	6.45333
CB218	2.87333
CB220	3.06667
CB221	7.02
CB222	3.67333
CB224	4.77
CB225	7.12667
CB227	5.7
CB228	6.29333
CB229	4.76
CB230	6.19333
CB231	5.22
CB232	5.5
CB233	6.53467
CB234	6.40667
CB235	4.94
CB236	4.65333
CB237	6.88667
CB240	5.12
CB242	8.68
CB243	4.33333
CB245	5.45333
CB246	5.56
CB247	5.87333
CB248	4.87333
CB250	5.18
CB251	3.88667
CB252	7.76667
CB253	5.63333
CB254	6.84
CB255	9.37333
CB256	6.99333
CB257	8.25333
CB258	6.48667
CB259	6.65333
CB260	6.56667
CB261	4.96
CB263	5.74
CB264	3.01333
CB267	4.02
CB268	3.66
CB269	5.95333
CB270	5.12
CB271	4.6
CB274	5.56
CB275	3.72667
CB277	5.34
CB278	5.46
CB279	7.00667
CB281	4.82
CB283	5.04667
CB284	6.98
CB285	7.7
CB286	7.08
CB287	7.04
CB288	6.27333
CB289	5.12667
CB290	5.75333
CB291	4.77333
CB292	5.68667
CB293	3.82667
CB294	6.44667
CB295	2.27333
CB296	9.48667
CB297	9.07
CB298	4.69333
CB299	6.68667
CB300	7.2
CB301	3.29333
CB302	4.44667
CB303	5.36
CB305	5.6
CB307	2.94667
CB308	5.82667
CB309	8.2
CB310	7.56
CB311	6.44667
CB312	5.68667
CB313	7.2
CB314	5.78
CB315	6.72667
CB316	7.14667
CB317	5.06
CB318	7.05333
CB319	4.38
CB320	3.28
CB321	5.24667

## Sheet: Table S8
Marker	Chromosome	Position	P-Value	-log10(P-Value)	Regression Beta	FDR	Proportion of Variance Explained	Call Rate	Minor Allele D Frequency	Major Allele d Frequency
S7_19145046	7	19145046	1.08766e-06	5.96351	3.97603	0.0123232	0.105812	0.986175	0.390187	0.609813
S7_19145048	7	19145048	1.08766e-06	5.96351	3.97603	0.0061616	0.105812	0.986175	0.175234	0.824766
S7_19145066	7	19145066	1.08766e-06	5.96351	3.97603	0.00410774	0.105812	0.986175	0.46729	0.53271
S7_19145073	7	19145073	1.08766e-06	5.96351	3.97603	0.0030808	0.105812	0.986175	0.46729	0.53271
S2_134518344	2	134518344	3.71473e-06	5.43007	4.01988	0.00841757	0.0958275	0.940092	0.147059	0.852941
S11_725918	11	725918	6.43737e-06	5.19129	3.92221	0.0121559	0.0913355	0.981567	0.115023	0.884977
S3_12740983	3	12740983	1.99048e-05	4.70104	1.80311	0.0322173	0.0820733	0.930876	0.163366	0.836634
S2_121116327	2	121116327	2.26341e-05	4.64524	3.16	0.0320556	0.0810159	0.995392	0.210648	0.789352
S11_190326151	11	190326151	3.13671e-05	4.50353	4.6066	0.0394877	0.0783282	1	0.359447	0.640553
S11_3937182	11	3937182	5.71445e-05	4.24303	2.36808	0.0647447	0.0733788	0.898618	0.182051	0.817949
S3_200716267	3	200716267	8.93627e-05	4.04884	0.947418	0.0920435	0.069683	0.870968	0.280423	0.719577
S11_246730373	11	246730373	9.71895e-05	4.01238	1.8656	0.0917631	0.0689885	0.97235	0.127962	0.872038
S4_137196865	4	137196865	0.000119941	3.92103	2.48935	0.104533	0.0672479	0.9447	0.190244	0.809756
S4_137196912	4	137196912	0.000119941	3.92103	2.48935	0.0970665	0.0672479	0.935484	0.182266	0.817734
S10_223493543	10	223493543	0.000161211	3.79261	0.977585	0.121768	0.0647995	0.866359	0.316489	0.683511
S8_126682716	8	126682716	0.000163235	3.78719	2.37325	0.115591	0.0646962	0.935484	0.12069	0.87931
S8_126682746	8	126682746	0.000163235	3.78719	2.37325	0.108792	0.0646962	0.940092	0.120098	0.879902
S9_252073885	9	252073885	0.000318047	3.49751	4.43328	0.200193	0.0591693	0.995392	0.24537	0.75463
S9_252073890	9	252073890	0.000318047	3.49751	4.43328	0.189657	0.0591693	0.995392	0.25	0.75
S11_190326131	11	190326131	0.000318047	3.49751	4.43328	0.180174	0.0591693	1	0.327189	0.672811
S10_229515157	10	229515157	0.000391139	3.40767	1.33334	0.211029	0.0574546	0.97235	0.319905	0.680095
S8_142510499	8	142510499	0.000396373	3.4019	0.935399	0.204132	0.0573444	1	0.347926	0.652074
S6_2635088	6	2635088	0.000487561	3.31197	0.986677	0.240177	0.0556281	0.903226	0.229592	0.770408
S2_130946711	2	130946711	0.000568223	3.24548	3.09213	0.268248	0.0543591	1	0.458525	0.541475
S1_96976222	1	96976222	0.000582514	3.23469	1.81528	0.263995	0.0541533	0.986175	0.415888	0.584112
S2_139076418	2	139076418	0.000592138	3.22758	1.65791	0.258036	0.0540174	1	0.463134	0.536866
S11_257395608	11	257395608	0.000655714	3.18329	2.1795	0.275157	0.0531723	0.981567	0.382629	0.617371
S11_257395610	11	257395610	0.000655714	3.18329	2.1795	0.26533	0.0531723	0.981567	0.384977	0.615023
S3_257225287	3	257225287	0.000663243	3.17833	1.81241	0.259122	0.0530777	0.990783	0.304651	0.695349
S3_70295226	3	70295226	0.000712053	3.14749	-1.65183	0.268919	0.0524893	0.97235	0.35782	0.64218
S3_252341359	3	252341359	0.00080641	3.09344	1.76315	0.29473	0.0514583	0.870968	0.0899471	0.910053
S1_131644198	1	131644198	0.0009014	3.04508	1.58139	0.319152	0.0505359	0.9447	0.226829	0.773171
S1_252445727	1	252445727	0.000992203	3.0034	3.02206	0.340656	0.0497411	0.986175	0.235981	0.764019
S1_252445731	1	252445731	0.000992203	3.0034	3.02206	0.330637	0.0497411	0.986175	0.235981	0.764019
S1_252445732	1	252445732	0.000992203	3.0034	3.02206	0.32119	0.0497411	0.986175	0.235981	0.764019
S5_230413607	5	230413607	0.000992203	3.0034	3.02206	0.312268	0.0497411	0.986175	0.497664	0.502336
